# Supplementary material for: Generating Minimal Models of H1N1 NS1 Gene Sequences Using Alignment-Based and Alignment-Free Algorithms
Source: Genes (Basel). 2023 Jan 10;14(1):186. doi: 10.3390/genes14010186 (PMC9858667; doi:10.3390/genes14010186)
Supplement: Supplementary file 1 [file genes-14-00186-s001.zip]

Archive with 3 entries (2 files):
- genes-2061757-supplementary/
- genes-2061757-supplementary/code S1.ipynb
- genes-2061757-supplementary/Data S1 - ns1.csv
