# Supplementary material for: Generating Minimal Models of H1N1 NS1 Gene Sequences Using Alignment-Based and Alignment-Free Algorithms
Source: Genes (Basel). 2023 Jan 10;14(1):186. doi: 10.3390/genes14010186 (PMC9858667; doi:10.3390/genes14010186)
Supplement: Supplementary file 1 [file genes-14-00186-s001.zip › genes-2061757-supplementary/code S1.ipynb]

# %% [code]
import pandas as pd
import itertools
import numpy as np
from tqdm.notebook import tqdm
import os
import re
from abc import ABCMeta, abstractmethod
from collections import Counter
from sklearn.model_selection import StratifiedKFold
from sklearn.metrics import classification_report
import Levenshtein
import random
import matplotlib.pyplot as plt

# %% [markdown]
# Algorithms

# %% [markdown]
## Natural Vector Encoding Algorithm

# %% [code]
class NaturalVectorEncoder():
    def __init__(self, vocabulary, k: int=1, max_moment: int=2):
        self.vocabulary = vocabulary
        self.k = k
        self.max_moment = max_moment
        self.kmers = ["".join(kmer) for kmer in itertools.product(*([vocabulary] * k))]
        self.len_block = len(self.vocabulary) ** self.k
        self.vector_dim = self.len_block * (self.max_moment + 1)
    def __call__(self, seq: str, normalize: bool=True):
        assert(set(seq).issubset(set(self.vocabulary)))
        res = np.zeros(self.vector_dim)
        distances = {kmer : [] for kmer in self.kmers}
        for i in range(len(seq) - self.k + 1):
            distances[seq[i : i + self.k]].append(i)
        for i, kmer in enumerate(self.kmers):
            res[i] = len(distances[kmer])
            if distances[kmer]:
                res[i + self.len_block] = np.mean(distances[kmer])
                for m in range(2, self.max_moment + 1):
                    res[i + m * self.len_block] = np.sum((np.array(distances[kmer]) - res[i + self.len_block]) ** m / (res[i] ** (m - 1) * (len(seq) - self.k + 1) ** (m - 1)))
        if normalize:
            res /= np.linalg.norm(res)
        return res

# %% [markdown]
### Center of Minimum Distance Algorithm

# %% [code]
cos_dist = lambda x, y: 1 - np.dot(x, y) / (np.linalg.norm(x) * np.linalg.norm(y))

# %% [code]
def find_center_of_min_dist(points, max_iter=10000, threshold=0.00001, continuous_steps=10, distance_func=cos_dist, normalize=True, silent=False):
    point_prev = np.mean(points, axis=0)
    w = np.zeros(len(points)) + 1
    current_continuous_steps = 0
    for step in range(max_iter):
        distances = np.apply_along_axis(lambda x: distance_func(x, point_prev), 1, points)
        w = w * np.exp(-distances)
        w /= w.sum()
        point_next = np.sum(points * w.reshape(-1, 1), axis=0)
        if normalize:
            point_next /= np.linalg.norm(point_next)
        distance_last = distance_func(point_prev, point_next)
        if distance_last < threshold:
            current_continuous_steps += 1
            if current_continuous_steps == continuous_steps:
                if not silent:
                    print("Algorithm has converged at step %d." % step)
                return point_next
        else:
            current_continuous_steps = 0
        point_prev = point_next
    if not silent:
        print("Maximum iteration times reached. The distance of the last two results is %f." % distance_last)
    return point_next

# %% [markdown]
## Multiple Sequence Alignment

# %% [code]
def get_msa(seqs, *args):
    temp_filename = "temp.fasta"
    while os.path.exists(temp_filename):
        temp_filename = "1_" + temp_filename
    with open(temp_filename, "w") as temp_fasta_file:
        for i, seq in enumerate(seqs):
            print(">%d" % i, file=temp_fasta_file)
            print(seq, file=temp_fasta_file)
    output = os.popen(f"./clustalo -i {temp_filename}") # You need to download the clustal omega software from http://www.clustal.org/omega/
    output = output.read()
    os.remove(temp_filename)
    return re.split(r">\d+", output.replace("\n", ""))[1:]

# %% [markdown]
## Longest Common Sequence Algorithm

# %% [code]
def get_lcs(text1, text2, get_str=False):
    m, n = len(text1), len(text2)
    dp = np.zeros((m + 1, n + 1), dtype=int)
    dp_dir = np.zeros((m + 1, n + 1), dtype=int)
    for i in range(1, m + 1):
        for j in range(1, n + 1):
            candidates = [dp[i - 1, j], dp[i, j - 1], dp[i - 1, j - 1] + int(text1[i - 1] == text2[j - 1])]
            dp[i, j] = max(candidates)
            dp_dir[i, j] = candidates.index(dp[i, j])
    if get_str:
        res = ""
        while i > 0 and j > 0:
            if dp_dir[i, j] == 0:
                i -= 1
            elif dp_dir[i, j] == 1:
                j -= 1
            else:
                res = text1[i - 1] + res
                i -= 1
                j -= 1
        return res, dp[m, n]
    return dp[m, n]

# %% [code]
def get_lcs_multi(seqs, repeats=5, seed=2022, threshold=100):
    random.seed(seed)
    differences = np.zeros((repeats, len(seqs)), dtype=int)
    for repeat in range(repeats):
        seq_selected = seqs[random.randint(0, len(seqs) - 1)]
        differences[repeat] = [min(len(seq_selected), len(seq)) - get_lcs(seq, seq_selected, get_str=False) for seq in seqs]
    seqs_kept = []
    for i in range(len(seqs)):
        if sorted(differences[:, i], reverse=True)[1] < threshold:
            seqs_kept.append(seqs[i])
    if not seqs_kept:
        seqs_kept = seqs
    seqs_res = []
    for repeat in range(repeats):
        index_selected = random.randint(0, len(seqs_kept) - 1)
        seq_res = seqs_kept[index_selected]
        index_remain = [i for i in range(len(seqs_kept)) if i != index_selected]
        random.shuffle(index_remain)
        for index in index_remain:
            seq_res = get_lcs(seq_res, seqs_kept[index], get_str=True)[0]
        seqs_res.append(seq_res)
    seqs_res.sort(reverse=True, key=len)
    return seqs_res[0]

# %% [markdown]
# Model Evaluation

# %% [code]
class Trainer(metaclass=ABCMeta):
    def __init__(self, seqs, labels, k_folds=5, random_state=24):
        self.seqs = seqs
        self.labels = labels
        self.classes = sorted(list(set(labels)))
        self.k_folds = k_folds
        self.train_indices = []
        self.test_indices = []
        skf = StratifiedKFold(n_splits=k_folds, random_state=random_state, shuffle=True)
        for train_index, test_index in skf.split(self.seqs, self.labels):
            self.train_indices.append(train_index)
            self.test_indices.append(test_index)
        self.trained = False
        self.dist_record = [[[None, None] for seq in self.seqs] for k_fold in range(self.k_folds)]
    @abstractmethod
    def train(self):
        pass
    @abstractmethod
    def calc_dist(self, seq, current_class, k_fold):
        pass
    def predict(self, seq, k_fold):
        if not self.trained:
            self.train()
        min_dist = float("+inf")
        for current_class in self.classes:
            current_dist = self.calc_dist(seq, current_class, k_fold)
            if current_dist < min_dist:
                min_dist = current_dist
                res_class = current_class
        return res_class
    def evaluate(self, seq_list=None, top_k=1):
        if not self.trained:
            self.train()
        if seq_list is None:
            seq_list = self.seqs
        classification_reports = []
        class_dict = dict(zip(self.classes, range(len(self.classes))))
        for k_fold in range(self.k_folds):
            predicted_classes = []
            for index in tqdm(self.test_indices[k_fold]):
                seq = self.seqs[index]
                label = self.labels[index]
                if self.dist_record[k_fold][index][0] is None:
                    self.dist_record[k_fold][index][0] = [self.calc_dist(seq, current_class, k_fold) for current_class in self.classes]
                dist_all = self.dist_record[k_fold][index][0]
                if self.dist_record[k_fold][index][1] is None:
                    self.dist_record[k_fold][index][1] = sorted(self.dist_record[k_fold][index][0])
                dist_sorted = self.dist_record[k_fold][index][1]
                if dist_all[class_dict[label]] <= dist_sorted[top_k]:
                    predicted_classes.append(label)
                else:
                    predicted_classes.append(self.classes[dist_all.index(min(dist_all))])
            classification_reports.append(classification_report(self.labels[self.test_indices[k_fold]], predicted_classes, labels=self.classes, output_dict=True, zero_division=0))
        return classification_reports
    @classmethod
    def score_average(cls, classification_reports, key=lambda x: x['weighted avg']['f1-score']):
        return np.mean([key(report) for report in classification_reports])

# %% [code]
dataset = pd.read_csv("ns1.csv", index_col=None)
district_counter = Counter(dataset["District"])
district_freq = dataset["District"].apply(lambda x: district_counter[x])
dataset_demo = dataset[district_freq.isin(range(25,28))]
dataset = dataset[district_freq>=5]

# %% [markdown]
##  Center of Minimum Distance of Natural Vector

# %% [code]
class NVTrainer(Trainer):
    def __init__(self, vocabulary, k, max_moment, *args, **kwargs):
        super(NVTrainer, self).__init__(*args, **kwargs)
        self.nve = NaturalVectorEncoder(vocabulary, k, max_moment)
        self.nvs = np.zeros((len(self.seqs), self.nve.vector_dim))
        for i, seq in enumerate(self.seqs):
            self.nvs[i] = self.nve(seq)
    def train(self):
        self.minimal_models = []
        for k_fold in range(self.k_folds):
            self.minimal_models.append({})
            nvs_train = self.nvs[self.train_indices[k_fold]]
            labels_train = self.labels[self.train_indices[k_fold]]
            for current_class in tqdm(self.classes):
                current_class_index = (labels_train == current_class)
                self.minimal_models[k_fold][current_class] = find_center_of_min_dist(nvs_train[current_class_index], threshold=1e-7, silent=True)
        self.trained = True
    def calc_dist(self, seq, current_class, k_fold):
        if not self.trained:
            self.train()
        if type(seq) == str:
            nv = self.nve(seq)
        else:
            nv = seq
        return cos_dist(nv, self.minimal_models[k_fold][current_class])

# %% [code]
nv_trainers = [NVTrainer("acgt", k, 2, dataset["NS1 Sequence"].values, dataset["District"].values) for k in range(1, 8)]
for nv_trainer_ in nv_trainers:
    nv_trainer_.evaluate(seq_list=nv_trainer_.nvs)

# %% [markdown]
## Minimal Levenshtein Distance Using MSA

# %% [code]
class MSATrainer(Trainer):
    def train(self):
        self.minimal_models = []
        for k_fold in range(self.k_folds):
            self.minimal_models.append({})
            seqs_train = self.seqs[self.train_indices[k_fold]]
            labels_train = self.labels[self.train_indices[k_fold]]
            for current_class in tqdm(self.classes):
                current_class_index = (labels_train == current_class)
                msa = get_msa(seqs_train[current_class_index])
                self.minimal_models[k_fold][current_class] = list(msa[0])
                for i in range(len(msa[0])):
                    characters = [a[i] for a in msa]
                    most_common = Counter(characters).most_common(1)[0]
                    if most_common[1] <= len(characters) / 2:
                        self.minimal_models[k_fold][current_class][i] = ""
                    else:
                        self.minimal_models[k_fold][current_class][i] = most_common[0]
                self.minimal_models[k_fold][current_class] = "".join(self.minimal_models[k_fold][current_class]).replace("-", "")
        self.trained = True
    def calc_dist(self, seq, current_class, k_fold):
        if not self.trained:
            self.train()
        return Levenshtein.distance(seq, self.minimal_models[k_fold][current_class])

# %% [code]
msa_trainer = MSATrainer(dataset["NS1 Sequence"].values, dataset["District"].values)
msa_trainer.evaluate()

# %% [markdown]
# Longest Common Sequence

# %% [code]
class LCSTrainer(Trainer):
    def train(self):
        self.minimal_models = []
        for k_fold in range(self.k_folds):
            self.minimal_models.append({})
            seqs_train = self.seqs[self.train_indices[k_fold]]
            labels_train = self.labels[self.train_indices[k_fold]]
            for current_class in tqdm(self.classes):
                current_class_index = (labels_train == current_class)
                self.minimal_models[k_fold][current_class] = get_lcs_multi(seqs_train[current_class_index])
        self.trained = True
    def calc_dist(self, seq, current_class, k_fold):
        if not self.trained:
            self.train()
        seq_mm = self.minimal_models[k_fold][current_class]
        return min(len(seq), len(seq_mm)) - get_lcs(seq, seq_mm, get_str=False)

# %% [code]
lcs_trainer = LCSTrainer(dataset["NS1 Sequence"].values, dataset["District"].values)
lcs_trainer.evaluate()

# %% [markdown]
## Random Baseline

# %% [code]
class RandomTrainer(Trainer):
    def train(self):
        self.trained = True
    def predict(self, seq, k_fold):
        if not self.trained:
            self.train()
        random.seed(hash(seq))
        return random.choice(self.labels[self.train_indices[k_fold]])
    def calc_dist(self, seq, current_class, k_fold):
        pass
    def evaluate(self):
        if not self.trained:
            self.train()
        classification_reports = []
        class_dict = dict(zip(self.classes, range(len(self.classes))))
        for k_fold in range(self.k_folds):
            predicted_classes = [self.predict(seq, k_fold) for seq in self.seqs[self.test_indices[k_fold]]]
            classification_reports.append(classification_report(self.labels[self.test_indices[k_fold]], predicted_classes, labels=self.classes, output_dict=True, zero_division=0))
        return classification_reports

# %% [code]
random_trainer = RandomTrainer(dataset["NS1 Sequence"].values, dataset["District"].values)
random_trainer.evaluate()
