# Supplementary material for: Generating Minimal Models of H1N1 NS1 Gene Sequences Using Alignment-Based and Alignment-Free Algorithms
Source: Genes (Basel). 2023 Jan 10;14(1):186. doi: 10.3390/genes14010186 (PMC9858667; doi:10.3390/genes14010186)
Supplement: Supplementary file 1 [file genes-14-00186-s001.zip › genes-2061757-supplementary/Data S1 - ns1.csv]

Definition	Source	District	NS1 Sequence	NS1_len
Influenza A virus (A/swine/Ahaus/18137/2013(H1N1)) segment 8 nuclear export protein (NEP) and nonstructural protein 1 (NS1) genes, complete cds.	A/swine/Ahaus/18137/2013(H1N1)	Ahaus	atggattcaaacactgtgtcaagctttcaggtagattgctttctttggcatgtccgcaaacggtttgcaaactgggggcttggcgatgccccatttctcgataggcttcgccgagaccagaagtccctaagaggaagaggcagcactcttggtttggaaatcgagccagctactcgtgtggggaaacaaatagtgaagcgtattctggaggaagaatacgatgaagcacttaaaataactatcgcttctgtacccgcttcacgctatctaactgacatgactcttgaagagatgtcaagagactggttcatgctcatgcccaagcaaaaagtggcaggtcccttttgcatcagaatggaccaggcaataatggataaaaacatcacattgaaggcaaac…	693
Influenza A virus (A/swine/Ahlen/14631/2012(H1N1)) segment 8 nuclear export protein (NEP) and nonstructural protein 1 (NS1) genes, complete cds.	A/swine/Ahlen/14631/2012(H1N1)	Ahlen	atggattcaaatactgtgtcaagctttcaggtagactgctttctttggcatgtccgcaaacgatttgcagactatgggcttggtgatgccccatttcttgataggcttcgccgagatcaaaagtccctaaggggaagaggcaacactcttggtctggaaatcgaaccagccactcatgctgggaaacaaatagtggagcatatcctaaaagaagaatacgatgaggcatctaaactaacgatagcttctgtgcctacttcacgctacctaactgacatgactcttgaagaaatgtcaagagactggttcatgctcatgcccagacagaaaatgacaggttccctttgcatcagaatggaccaagcgataatggataaaaaaatcacattgaaagcaaac…	654
Influenza A virus (A/swine/Ahrenswolde/14395/2011(H1N1)) segment 8 nuclear export protein (NEP) and nonstructural protein 1 (NS1) genes, complete cds.	A/swine/Ahrenswolde/14395/2011(H1N1)	Ahrenswolde	atggattcaaacactgtgtcaagctttcaggtagattgctttctttggcacgtccgcaagcggtttgcaaactgggggcttggcgatgccccatttctcgataggcttcgccgagaccagaagtccctaagaggaagaggcagcactcttggtctggaaatcgaaccagctactcgtgtggggaaacaaatagtgaagcgtattctggaggaagaatacaatgaagcacttaaaataactatcgcttctgtacctgcttcacgctatctaactgacatgactcttgaagagatgtcaagggactggttcatgctcatgcccaagcaaaaagtagcaggtcccttttgcatcagaatggaccaggcaataatggataaaaacatcacattgaaggcaaac…	693
Influenza A virus (A/Akita/1/2009(H1N1)) segment 8 nuclear export protein (NEP) and nonstructural protein 1 (NS1) genes, complete cds.	A/Akita/1/2009(H1N1)	Akita	atggactccaacaccatgtcaagctttcaggtagactgtttcctttggcatatccgcaagcgatttgcagacaatggattgggtgatgccccattccttgatcggctccgccgagatcaaaagtccttaaaaggaagaggcaacacccttggcctcgatatcgaaacagccactcttgttgggaaacaaatcgtggaatggatcttgaaagaggaatccagcgagacacttagaatgacaattgcatctgtacctacttcgcgctacctttctgacatgaccctcgaggaaatgtcacgagactggttcatgctcatgcctaggcaaaagataataggccctctttgcgtgcgattggaccaggcggtcatggaaaagaacatagtactgaaagcgaac…	660
Influenza A virus (A/Alegrete/LACENRS-1453/2009(H1N1)) segment 8 nuclear export protein (NEP) and nonstructural protein 1 (NS1) genes, complete cds.	A/Alegrete/LACENRS-1453/2009(H1N1)	Alegrete	atggactccaacaccatgtcaagctttcaggtagactgtttcctttggcatatccgcaagcgatttgcagacaatggattgggtgatgccccattccttgatcggctccgccgagatcaaaagtccttaaaaggaagaggcaacacccttggcctcgatatcgaaacagccactcttgttgggaaacaaatcgtggaatggatcttgaaagaggaatccagcgagacacttagaatgacaattgcatctgtacctacttcgcgctacctttctgacatgaccctcgaggaaatgtcacgagactggttcatgctcatgcctaggcaaaagataataggccctctttgcgtgcgattggaccaggcggtcatggaaaagaacatagtactgaaagcgaac…	660
Influenza A virus (A/Almati/01/2009(H1N1)) segment 8 nuclear export protein (NEP) and nonstructural protein 1 (NS1) genes, complete cds.	A/Almati/01/2009(H1N1)	Almati	atggactccaacaccatgtcaagctttcaggtagactgtttcctttggcatatccgcaagcgatttgcagacaatggattgggtgatgccccattccttgatcggctccgccgagatcaaaagtccttaaaaggaagaggcaacacccttggcctcgatatcgaaacagccactcttgttgggaaacaaatcgtggaatggatcttgaaagaggaatccagcgagacacttagaatgacaattgcatctgtacccacttcgcgctacctttctgacatgaccctcgaggaaatgtcacgagactggttcatgctcatgcctaggcaaaagataataggccctctttgcgtgcgattggaccaggcggtcatggaaaagaacatagtactgaaagcggac…	660
Influenza A virus (A/swine/Alsfeld/6673/2007(H1N1)) segment 8 nuclear export protein (NEP) and nonstructural protein 1 (NS1) genes, complete cds.	A/swine/Alsfeld/6673/2007(H1N1)	Alsfeld	atggattcaaacactgtgtcaagctttcaggtagattgctttctttggcatgtccgcaagcggtttgcaaactgggggcttggcgatgccccattcctcgataggcttcgccgagaccagaagtctctaagaggaagaggcagcactcttggtctggaaattgaaccagctactcgtgctggaaaacaaatagtgaagcgtattctggaagaagaatacgatgaagcacttaaaacaactaccgcttctgtgcctgcttcacgctatctaactgaaatgactcttgaagagatgtccagggactggttcatgctcatgcccaagcaaaaagtgacaggtcccctttgcatcagaatggaccaggcaataatggataaaaacatcacattgaaagcaaac…	693
Influenza A virus (A/swine/Altenaffeln/5551/2006(H1N1)) segment 8 nuclear export protein (NEP) and nonstructural protein 1 (NS1) genes, complete cds.	A/swine/Altenaffeln/5551/2006(H1N1)	Altenaffeln	atggattcaaatactgtgtcaagctttcaggtagactgctttctttggcatgtccgcaaacgatttgcagactatgggcttggtgatgccccatttcttgataggcttcgccgagatcaaaagtccctaaggggaagaggcaacactcttggtctggaaatcgaaccagccactcgtgctgggaaacaaatagtgaagcgtatcctagaagaagaatacgatgaggcatttaaactaacgatagcttctgtgcctacttcacgctatctaactgacatgactcttgaagaaatgtcaagagactggttcatgctcatgcccaagcagaaaatggcaggttccctttgcatcagaatggaccaagcaataatggataaaaaaatcacattgaaagcaaac…	654
Influenza A virus (A/swine/Althausen/IDT14031/2011(H1N2)) segment 8 nuclear export protein (NEP) and nonstructural protein 1 (NS1) genes, complete cds.	A/swine/Althausen/IDT14031/2011(H1N2)	Althausen	atggactccaacaccatgtcaagctttcaggtagactgtttcctttggcatatccgcaagcgatttgcagacaatggattgggtgatgccccattccttgatcggctccgccgagatcaaaagtcattaaaaggaagaggcaacacccttggcctcgatatcgaaacagccactcttgttgggaaacaaatcgtggaatggatcttgaaagaggaatccagcgagacacttagaatgacaattgcatccgtgcctacttcgcgctacctttctgacatgaccctcgaggaaatgtcacgagactggttcatgctcatgcctaggcaaaagataataggccctctttgcgtgcgattggaccaggcggtcatggaaaagaacatagtgctgaaagcgaac…	660
Influenza A virus (A/Ankara/WRAIR1435T/2009(H1N1)) nuclear export protein (NEP) and nonstructural protein 1 (NS1) genes, complete cds.	A/Ankara/WRAIR1435T/2009(H1N1)	Ankara	atggactccaacaccatgtcaagctttcaggtagactgtttcctttggcatatccgcaagcgatttgcagacaatggattgggtgatgccccattccttgatcggctccgccgagatcaaaagtccttaaaaggaagaggcaacacccttggcctcgatatcgaaacagccactcttgttgggaaacaaatcgtggaatggatcttgaaagaggaatccagcgagacacttagaatgacaattgcatctgtgcctacttcgcgctacctttctgacatgaccctcgaggaaatgtcacgagactggttcatgctcatgcctaggcaaaagataataggccctctttgcgtgcgattggaccaggcggtcatggaaaagaacatagtactgaaagcgaac…	660
Influenza A virus (A/swine/Ankum-Stockum/IDT13531/2011(H1N2)) segment 8 nuclear export protein (NEP) and nonstructural protein 1 (NS1) genes, complete cds.	A/swine/Ankum-Stockum/IDT13531/2011(H1N2)	Ankum-Stockum	atggactccaacaccatgtcaagctttcaggtagactgtttcctttggcatatccgcaagcgatttgcagacaatggattgggtgatgccccattccttgatcggctccgccgagatcaaaagtcattaaaaggaagaggcaacacccttggcctcgatatcgaaacagccactcttgttgggaaacaaatcgtggaatggatcttgaaagaggaatccagcgagacacttagaatgacaattgcatccgtgcctacttcgcgctacctttctgacatgaccctcgaggaaatgtcacgagactggttcatgctcatgcctaggcaaaagataataggccctctttgcgtgcgattggaccaggcggtcatggaaaagaacatagtgctgaaagcgaac…	660
Influenza A virus (A/Antofagasta/p3d1/2011(H1N1)) segment 8 nuclear export protein (NEP) and nonstructural protein 1 (NS1) genes, complete cds.	A/Antofagasta/p3d1/2011(H1N1)	Antofagasta	atggactccaacaccatgtcaagctttcaggtagactgtttcctttggcatatccgcaagcgatttgcagacaatggattgggtgatgccccattccttgatcggctccgccgagatcaaaagtccttaaaaggaagaggcaacacccttggcctcgatatcgaaacagccactcttgttgggaaacaaatcgtggaatggatcttgaaagaggaatccagcgagacacttagaatgacaattgcatctgtacctacttcgcgctacctttctgacatgaccctcgaggaaatgtcacgagactggttcatgctcatgcctaggcaaaagataataggccctctttgcgtgcgattggaccaggcgatcatggaaaagaacatagtactgaaagcgaac…	660
Influenza A virus (A/Arequipa/WRAIR9939F/2009(H1N1)) nuclear export protein (NEP) and nonstructural protein 1 (NS1) genes, complete cds.	A/Arequipa/WRAIR9939F/2009(H1N1)	Arequipa	atggactccaacaccatgtcaagctttcaggtagactgtttcctttggcatatccgcaagcgatttgcagacaatggattgggtgatgccccattccttgatcggctccgccgagatcaaaagtccttaaaaggaagaggcaacacccttggcctcgatatcgaaacagccactcttgttgggaaacaaatcgtggaatggatcttgaaagaggaatccagcgagacacttagaatgacaattgcatctgtacctacttcgcgctacctttctgacatgaccctcgaggaaatgtcacgagactggttcatgctcatgcctaggcaaaagataataggccctctttgcgtgcgattggaccaggcgatcatggaaaagaacatagtactgaaagcgaac…	660
Influenza A virus (A/Assam/020/2010(H1N1)) segment 8 nuclear export protein (NEP) and nonstructural protein 1 (NS1) genes, complete cds.	A/Assam/020/2010(H1N1)	Assam	atggactccaacaccatgtcaagctttcaggtagactgtttcctttggcatatccgcaagcgatttgcagacaatggattgggtgatgccccattccttgatcggctccgccgagatcaaaagtccttaaaaggaagaggcaacacccttggcctcgatatcgaaacagccactcttgttgggaaacaaatcgtggaatggatcttgaaagaggaatccagcgagacacttagaatgacaattgcatctgtacctacttcgcgttacctttctgacatgaccctcgaggaaatgtcacgagactggttcatgctcatgcctaggcaaaagataataggccctctttgcgtgcgattggaccaggcggtcatggaaaagaacatagtactgaaagcgaac…	660
Influenza A virus (A/swine/Aulendorf/12502/2010(H1N1)) segment 8 nuclear export protein (NEP) and nonstructural protein 1 (NS1) genes, complete cds.	A/swine/Aulendorf/12502/2010(H1N1)	Aulendorf	atggattcaaacactgtgtcaagtttccaggtagactgctttctttggcatatccgcaagcggtttgcaaactgggggcttggcgatgccccatttctcgataggcttcgccgagaccagaagtccctaatagggagaggcagcactcttggtctggaaatcgaatcagctactcgtgcgggaaaacaaatagtgaagcgtattctggaagaagaatacgatgatgaacttaaaataaccattgcttctgtgcccgtttcacgctatttgactgacatgactcttgaagaaatgtcaagggactggttcatgctcatgcccaagcaaaaggtggcaggtcctttttgcatcagaatggatcaggcagtaatggataaaaacatcacattgaaagcaaac…	693
Influenza A virus (A/BH/JY2/1935(H1N1)) nuclear export protein (NEP) and nonstructural protein 1 (NS1) genes, complete cds.	A/BH/JY2/1935(H1N1)	BH	atggatccaaacactgtgtcaagctttcaggtagattgctttctttggcatgtccgcaaaagagttgcagaccaagaactaggtgatgccccattccttgatcggcttcgccgagatcagaagtccctaagaggaagaggcagcactctcggtctggacatcgaaacagccacccgtgctggaaagcaaatagtggagcggattctgaaggaagaatccgatgaggcacttaaaatgaccatggcctctgtacctgcgtcgcgctacctaaccgacatgactcttgaggaaatgtcaaggcactggttcatgctcatgcccaagcagaaagtggcaggccctctttgtatcagaatggaccaggcgatcatggataagaacatcatactgaaagcgaac…	693
Influenza A virus (A/swine/Baarle Nassau/20825/2014(H1N1)) segment 8 nuclear export protein (NEP) and nonstructural protein 1 (NS1) genes, complete cds.	A/swine/Baarle Nassau/20825/2014(H1N1)	Baarle Nassau	atggattcaaacactgtgtcaagctttcaggtagactgctttctttggcatgtccgcaaacgatttgcagactgtgggctgggcgatgccccatttcttgataggctccgccgagatcaaaggtccctaagggggagaggcaacactctcggtctggaaatcgaaccagccactcgagctgggaaacaaatagtgaagcgtatcctagaagaagaatacgatgaggcatttaaactaactatagcttctgtgcctacttcacgctatctaactgacatgactcttgaagaaatgtcaagagactggttcatgctaatgcccaggcagaaggtggcaggttccctttgcatcagaatggaccaagcagtaatggataaaaaaatcacattgaaagcaaac…	654
Influenza A virus (A/Bahrain/NHRC-OID_ESX0125/2018(H1N1)) segment 8 nuclear export protein (NEP) and nonstructural protein 1 (NS1) genes, complete cds.	A/Bahrain/NHRC-OID_ESX0125/2018(H1N1)	Bahrain	atggaatccaacaccatgtcaagctttcaggtagactgttttctttggcatattcgcaagcgatttgcagacaatggattgggtgatgccccattccttgatcggctacgccgagatcaaaagtccttaaaaggaagaggcaacacccttggcctcgacatcaaaacagccactcttgttgggaaacaaattgtggaatggattttgaaagaggaatccagcgagacacttagaatgacaattgcatctgtacctacttcgcgttacatttctgacatgaccctcgaggaaatgtcacgagactggttcatgcttatgcctaggcaaaagataataggccctctttgcgtgcgattggaccaggcggtcatggataagaacatagtactggaagcaaac…	660
Influenza A virus (A/Baleares/GP500/2009(H1N1)) segment 8 nuclear export protein (NEP) and nonstructural protein 1 (NS1) genes, complete cds.	A/Baleares/GP500/2009(H1N1)	Baleares	atggactccaacaccatgtcaagctttcaggtagactgtttcctttggcatatccgcaagcgatttgcagacaatggattgggtgatgccccattccttgatcggctccgccgagatcaaaagtccttaaaaggaagaggcaacacccttggcctcgatatcgaaacagccactcttgttgggaaacaaatcgtggaatggatcttgaaagaggaatccagcgagacacttagaatgacaattgcatctgtacctacttcgcgctacctttctgacatgaccctcgaggaaatgtcacgagactggttcatgctcatgcctaggcaaaagataataggccctctttgcgtgcgattggaccaggcggtcatggaaaagaacatagtactgaaagcgaac…	660
Influenza A virus (A/swine/Balge/12670/2010(H1N1)) segment 8 nuclear export protein (NEP) and nonstructural protein 1 (NS1) genes, complete cds.	A/swine/Balge/12670/2010(H1N1)	Balge	atggattcaaacactgtgtcaagctttcaggtagattgcttcctttggcatgtccgcagacggtttgcaaactgggggcttggcgatgccccatttctcgataggcttcgccgagaccagaagtccctaagaggaaggggcagcactcttggtctggaaatcgaacaagctacttgtgcggggaaacaaatagtgaagcgtattctggaagaagaatacgatgaagcacttaaaataactatcgcttctgtgcctgcttcacgctatctaactgacatgactcttgaagagatgtcaagggactggttcatgctcatgcccaagcaaaaagtggcaggtcccttttgcatcagaatggaccaggcaatagtggataaaaacatcacattgaaagcaaac…	693
Influenza A virus (A/mallard/Balkhash/6304_NS/2014(H1N1)) segment 8 nuclear export protein (NEP) and nonstructural protein 1 (NS1) genes, complete cds.	A/mallard/Balkhash/6304_NS/2014(H1N1)	Balkhash	atggattccaacactgtgtcaagctttcaggtagactgctttctttggcatgtccgcaaacgatttgcagaccaagaactgggtgatgccccattccttgaccggcttcgccgagatcagaagtctttaagaggaaggggcagcactcttggtctggacatcgagacagctactcgtgcgggaaagcagatagtggagcggattctggaagaagaatctgatgaggcactcaaaatgacaattgcttcagtgccggcttcacgctacctaactgacatgactcttgaagagatgtcaagggactggttcatgctcatgcccaaacagaaagtggcaggttccctgtgcatcagaatggaccaggcaataatggataaaaacatcatattgaaagcaaac…	693
Influenza A virus (A/swine/Balve/5603/2006(H1N1)) segment 8 nuclear export protein (NEP) and nonstructural protein 1 (NS1) genes, complete cds.	A/swine/Balve/5603/2006(H1N1)	Balve	atggattcaaacactgtgtcaagctttcaggtagattgctttctttggcatgtccgcaagcagtttgcaaactgggggcttggcgatgccccatttctcgataggcttcgtcgagaccagaagtccctaagaggaagaggcagtaatcttggtctggaaatcgaaccagctactcgtgcggggaaacaaatagtgaagcgtattctggaagaagaatacgatgaagcacttaaaataactatcgcttctgtacctgcttcacgctatctaactgacatgactcttggagagatgtcaagggactggttcatgctcatgcccaagcaaaaagtggcaggtcccttttgcatcagaatggaccaggcaataatggaaaaaaacatcacattgaaagcaaac…	693
Influenza A virus (A/Barmer/3263/2012(H1N1)) segment 8 nonstructural protein 1 (NS1) and nuclear export protein (NEP) genes, partial cds.	A/Barmer/3263/2012(H1N1)	Barmer	actactaagggctttcactgaggagggagcaatagttggagaaatttcaccattgccttctcttccaggacatacttatgaggatgtcaaaaatgcagttggggtcctcatcggaggacttgaatggaatggtaacacggttcgagtctctgaaaatatacagagattcgcttggagaagctgtgatgagaatgggagaccttcactacctccagagcagaaatga	226
Influenza A virus (A/Barnaul/04/2009(H1N1)) segment 8 nuclear export protein (NEP) and nonstructural protein 1 (NS1) genes, complete cds.	A/Barnaul/04/2009(H1N1)	Barnaul	atggactccaacaccatgtcaagctttcaggtagactgtttcctttggcatatccgcaagcgatttgcagacaatggattgggtgatgccccattccttgatcggctccgccgagatcaaaagtccttaaaaggaagaggcaacacccttggcctcgatatcgaaacagccactcttgttgggaaacaaatcgtggaatggatcttgaaagaggaatccagcgagacacttaaaatgacaattgcatctgtgcctacttcgcgctacctttctgacatgaccctcgaggaaatgtcacgagactggttcatgctcatgcctaggcaaaagataataggccctctttgcgtgcgattggaccaggcggtcatggaaaagaacatagtactgaaagcgaac…	660
Influenza A virus (A/swine/Barnstorf/13130/2011(H1N1)) segment 8 nuclear export protein (NEP) and nonstructural protein 1 (NS1) genes, complete cds.	A/swine/Barnstorf/13130/2011(H1N1)	Barnstorf	atggattcaaacactgtgtcaagctttcaggtagattgctttctttggcatatccgcaggcagtttgcaaactgggggtttggcgatgccccatttctcgataggcttcgccgagaccagaagtccctaagaggaagaggcagcactcttggtttggaaatcgaaccagccactcgtgcgggaaaacaaatagtgaagcgtattctagaagaagaatacgatgaagcacttaaaataactatcgcctctgtacctgcttcacgctatttaaccgacatgactcttgaagaggtgtctagagactggtttatgctcatgcccaagcaaaaagtggcaggtcccctttgcatcagaatggaccaagcaataatggataaaatcatcacactgaaagcaaat…	693
Influenza A virus (A/swine/Bartenshagen/9002/2009(H1N1)) segment 8 nuclear export protein (NEP) and nonstructural protein 1 (NS1) genes, complete cds.	A/swine/Bartenshagen/9002/2009(H1N1)	Bartenshagen	atggactcaaacactgtgtcaagctttcaggtagactgctttctttggcatgcccgcaaacggtttgcagaccggggacttggcgatgccccatttctcgataggcttcgccgagatcagaagtccctaagagggagaagcagcactcttggtctggaaatcgaaccagccactcgtacgggaaaacaaatagtgaagcgtattctggaagaagaatacgaggaggcgcttaaaatgaacatcgcctctgtgccagcttcacgctatctaactgacatgactcttgaagagatgtcaagagactggttcatgctcatgccaaagcaaaaagtggcaggttccctttgcatcaaagtggaccaggcaataatggataaaaacatcacattgaaagcaaac…	693
Influenza A virus (A/Bayern/7/1995(H1N1)) nuclear export protein (NEP) and nonstructural protein 1 (NS1) genes, complete cds.	A/Bayern/7/1995(H1N1)	Bayern	atggattccaacactttgtcaagctttcaggtagattgcttcctttggcatgtccgcaaacaagttgcagaccaagagctaggtgatgccccattccttgatcggcttcgccgagatcagaagtccctaaagggaagaggcagcactctcggtctgaacatcgaaacagccacctatgttggaaagcaaatagtagagaggattctgaaggaagaatccgatgaggcatttaaaatgaccatggcctccgcacttgcttcgcgatacctaactgacatgactattgaagagatgtcaagagactggttcatgctcatgcccaagcagaaagtggcaggccctctttgtgtcagaatggaccaggcgataacggataagaacatcatactgaaagcgaat…	693
Influenza A virus (A/swine/Beienrode/3053/2004(H1N1)) segment 8 nuclear export protein (NEP) and nonstructural protein 1 (NS1) genes, complete cds.	A/swine/Beienrode/3053/2004(H1N1)	Beienrode	atggattcaaacactgtgtcaagctttcaggtagactgctttctttggcatgtccgcaaacggtttgcagactgggggcttggcgatgccccatttctcgataggcttcgccgagaccagaagtccctaagagggagaggcagcactattggtctggaaatcgaaccagctactcgtgcgggaaaacaaatagtgaagcgtattctggaagaagaatacgaggaggcgcttaaaataactatcgcttctgtgcctgtttcacgctatctaactgacatgactcttgaagagatgtcaaggtactggttcatgctcatgcccaagcagaaagtggcaggttccctttgcatcaaaatggaccaggcaataatggataaaatcatcacattgaaagcaaac…	654
Influenza A virus (A/Bellamy/JY2/1942(H1N1)) nuclear export protein (NEP) and nonstructural protein 1 (NS1) genes, complete cds.	A/Bellamy/JY2/1942(H1N1)	Bellamy	atggatcccaacactgtgtcaagctttcaggtagattgctttctttggcatgtccgcaaacgagttgcagaccaagaactaggtgatgccccattccttgatcggcttcgccgagatcagaagtccctaagaggaagaggcagcactctcgggctgaacatcgaaacagccatccgtgctggaaagcaaatagtggagcggattctgaaggaagaatccgatgaggcacttaaaatgaccatggcctctgcacctgcttcgcgctacctaactgacatgactattgaggaaatgtcaagggactggttcatgctcatgcccaagcagaaagtggcaggccctctttgtatcagaatggaccaggcgatcatggataagagcatcatactgaaagcgaac…	693
Influenza A virus (A/swine/Belzig/2/2001(H1N1)) segment 8 nuclear export protein (NEP) and nonstructural protein 1 (NS1) genes, complete cds.	A/swine/Belzig/2/2001(H1N1)	Belzig	atggattcaaacactgtgtcaagctttcaggtagactgctttctctggcatgtccgcaaacggtttgcagactggggacttggtgatgctccatttctcgatcggcttcgccgagatcagaagtccctaagaggaagaagcagcactcttggtctggaaatagaaccagccactcgtgcagggaaacaaatagtgaagcgtattctggaagaagagtacgatgaagcacttaaaatggctatcgcttctgtgcctgcttcacgctatctaactgacatgacccttgaagagatatcaagggactggttcatgctcatgccaaagcagaaaatggcaggttccctttgcatcagaatggaccaggcaataatggataaaaacatcacattgaaagcaaac…	693
Influenza A virus (A/swine/Berge/8685/2009(H1N1)) segment 8 nuclear export protein (NEP) and nonstructural protein 1 (NS1) genes, complete cds.	A/swine/Berge/8685/2009(H1N1)	Berge	atggatccaaatactgtgtcaagctttcaggtagattgctttctttggcatgtccgcaaacgatttgcagactttgggcttggtgatgccccatttattgataggcttcgccgagatcaaaagtccctaaggggaagaggcaacactcttggtctggaaatcgaaccagccactcgtgctgggaaacaagtagtgaagcgtattctagaagaagaatacgatgaggcatttaaactaacgatagcctctgtgcctacttcacgctatctaactgacatgactctagaagaaatgtcaagagactggttcatgctcatgcctaagcagaaagtggcaggttccctttgcatcagaatggaccaagcaataatggataaaaaaatcacattgaaagcaaac…	654
Influenza A virus (A/Berlin/INS362/2009(H1N1)) nuclear export protein (NEP) and nonstructural protein 1 (NS1) genes, complete cds.	A/Berlin/INS362/2009(H1N1)	Berlin	atggactccaacaccatgtcaagctttcaggtagactgtttcctttggcatatccgcaagcgatttgcagacaatggattgggtgatgccccattccttgatcggctccgccgagatcaaaagtccttaaaaggaagaggcaacacccttggcctcgatatcgaaacagccactcttgttgggaaacaaatcgtggaatggatcttgaaagaggaatccagcgagacacttagaatgacaattgcatctgtacctacttcgcgctacctttctgacatgaccctcgaggaaatgtcacgagactggttcatgctcatgcctaggcaaaagataataggccctctttgcgtgcgattggaccaggcggtcatggaaaagaacatagtactgaaagcgaac…	660
Influenza A virus (A/swine/Bieganow/1/2001(H1N1)) nuclear export protein (NEP) and nonstructural protein 1 (NS1) genes, complete cds.	A/swine/Bieganow/1/2001(H1N1)	Bieganow	atggattcaaacactgtgtcaagctttcaggtagattgctttctctggcatgtccgcaaacggtttgcagactggggacttggtgatgctccattcctcgaccggcttcgccgagatcagaagtccctaagaggaagaagcagcactcttggtctggaaatcgagccagccattcatgcagggaaacaaatagtggagcgtattctagaagaagagtacgatgaagcacttaagataactgtcgcttctgtgcctgcttcacgctatctaactgacatgacccttgaagagatatcaagggactggttcatgcttatgcccaagcggaaagtggcaggttccctttgcatcagaatggaccaggcaataatgaataaaaacatcacattgaaagcaaac…	693
Influenza A virus (A/swine/Bielefeld/6033/2007(H1N1)) segment 8 nuclear export protein (NEP) and nonstructural protein 1 (NS1) genes, complete cds.	A/swine/Bielefeld/6033/2007(H1N1)	Bielefeld	atggattcaaacactgtgtcaagctttcaggtagactgctttctttggcatgtccgcaaacggtttgcagactgggaacttggcgatgccccatttctcgataggcttcgccgagaccagaagtccctaagagggagaagcagcactcttggtctggaaatcgaaccagccacccatgcgggaaaacaaatagtgaagcgtattctggaagaagaatacgagaaggcgcttaaaatgaatatcgcttctgtgcctgcttcacgctatctaactgacatgactcttgaagagatgtcaagggactggttcatgctcatgcccaagcagaaagtggcaggttccctttgcatcaaaatggaccaggcaataatggataaaaacatcacattgaaagcaaac…	693
Influenza A virus (A/Bihar/003/2009(H1N1)) segment 8 nuclear export protein (NEP) and nonstructural protein 1 (NS1) genes, complete cds.	A/Bihar/003/2009(H1N1)	Bihar	atggactccaacaccatgtcaagctttcaggtagactgtttcctttggcatatccgcaagcgatttgcagacaatggattgggtgatgccccattccttgatcggctccgccgagatcaaaagtccttaaaaggaagaggcaacacccttggcctcgatatcgaaacagccactcttgttgggaaacaaatcgtggaatggatcttgaaagaggaatccagcgagacacttagaatgacaattgcatctgtacctacttcgcgctacctttctgacatgaccctcgaggaaatgtcacgagactggttcatgctcatgcctaggcaaaagataataggccctctttgcgtgcgattggaccaggcgatcatggaaaagaacatagtactgaaagcgaac…	660
Influenza A virus (A/swine/Billerbeck/14666/2012(H1N1)) segment 8 nuclear export protein (NEP) and nonstructural protein 1 (NS1) genes, complete cds.	A/swine/Billerbeck/14666/2012(H1N1)	Billerbeck	atggattcaaacactgtgtcaagctttcaggtagattgctttctttggcatgtccgcaagcggtttgcaaactgggggcttggcgatgccccatttctcgataggcttcgccgagaccagaagtccctaagaggaagaggcagcactcttggtctggaaatcgaaccagctacttgtgtggggaaacaaatagtgaagcgtattctggaggaagaatacgatgaagcacttaaaataactatcgcttctgtacctgcttcacgctatctaactgacatgactcttgaagagatgtcaagggactggttcatgctcatgcccaagcaaaaagtggcaggtcccttttgcatcagaatggaccaggcaataatggataaaaacatcacattgaaggcaaac…	693
Influenza A virus (A/Blagovechensk/01/2009(H1N1)) segment 8 nuclear export protein (NEP) and nonstructural protein 1 (NS1) genes, complete cds.	A/Blagovechensk/01/2009(H1N1)	Blagovechensk	atggactccaacaccatgtcaagctttcaggtagactgtttcctttggcatatccgcaagcgatttgcagacaatggattgggtgatgccccattccttgatcggctccgccgagatcaaaagtccttaaaaggaagaggcaacacccttggcctcgatatcgaaacagccactcttgttgggaaacaaatcgtggaatggatcttgaaagaggaatccagcgagacacttagaatgacaattgcatctgtgcctacttcgcgctacctttctgacatgaccctcgaggaaatgtcacgagactggttcatgctcatgcctaggcaaaagataataggccctctttgcgtgcgattggaccaggcggtcatggaaaagaacatagtactgaaagcgaac…	660
Influenza A virus (A/swine/Bockhorn/19911/2014(H1N1)) segment 8 nuclear export protein (NEP) and nonstructural protein 1 (NS1) genes, complete cds.	A/swine/Bockhorn/19911/2014(H1N1)	Bockhorn	atggactcaaacactgtgtcaagctttcaggtagattgcttcctttggcatgtccgcaaacggtttgcaaactgggggcttggcgatgccccatttctcgataggcttcgccgagaccagaagtccctaagaggaagaggcagcactcttggtctggaaatcgaaccagctactcgtgtgggaaaacaaatagtgaagcgtattctggaggaagaatgcgatgaagcacttaaaataactatcgcttctgtacctgcttcacgctatctaactgacatgactcttgaagagatgtcaagggactggttcatgctcatgcccaagcaaaaagtggcaggtcccttttgcatcagaatggaccaggcaataatggataaaaccatcacattggaggcaaac…	693
Influenza A virus (A/Bonn/INS533/2011(H1N1)) nuclear export protein (NEP) and nonstructural protein 1 (NS1) genes, complete cds.	A/Bonn/INS533/2011(H1N1)	Bonn	atggactccaacaccatgtcaagctttcaggtagactgtttcctttggcatatccgcaagcgatttgcagacaatggattgggtgatgccccattccttgatcggctccgccgagatcaaaagtccttaaaaggaagaggcaacacccttggcctcgatatcgaaacagccactcttgttgggaaacaaatcgtggaatggatcttgaaagaggaatccagcgagacacttagaatgacaattgcatctgtacctacttcgcgttacctttctgacatgaccctcgaggaaatgtcacgagactggttcatgctcatgcctaggcaaaagataataggccctctttgcgtgcgattggaccaggcggtcatggaaaagaacatagtactgaaagcgaac…	660
Influenza A virus (A/swine/Borchen/12595a/2010(H1N1)) segment 8 nuclear export protein (NEP) and nonstructural protein 1 (NS1) genes, complete cds.	A/swine/Borchen/12595a/2010(H1N1)	Borchen	atggaatcaaacactgtgtcaagctttcaggtagactgctttctttggcatgtccgcaaacgatttgcagactgtgggcttggtgatgccccatttcttgataggcttcgccgagatcaaaggtccctaagggggagaggcaacactcttggtctggaaatcgaacccgccactcgtgctgggaaacaaatagtggagcgcattttggaagaagagcacgatgaagcacttaaactaactatagcttctgtgcctacttcacgctatctaactgacatgactcttgaagaaatgtcaagagactggttcatgctcatgcccaggcagaaggtggcaggttccctttgcatcagaatggaccaagcagtgatggataaaataatcacattgaaagcaaac…	654
Influenza A virus (A/Brevig_Mission/1/18(H1N1)) nonstructural protein NS1 and nonstructural protein NS2 genes, complete cds.	A/Brevig_Mission/1/18(H1N1)	Brevig_Mission	atggattccaacactgtgtcaagctttcaggtagactgctttctttggcatgtccgcaaacggtttgcagaccaagaactgggtgatgccccattccttgatcggcttcgccgagatcagaagtccctaagaggaagaggcagcactcttggtctggacatcgagacagccacccgtgctggaaagcagatagtggagcggattctgaaggaagaatccgatgaggcacttaaaatgaccattgcctctgtacctgcttcgcgctacctaactgacatgactcttgaggagatgtcaagggactggttcatgctcatgcccaagcagaaagtggcaggctctctttgtatcagaatggaccaggcgatcatggataagaacatcatactgaaagcgaac…	693
Influenza A virus (A/Brighton/INS3_669/2011(H1N1)) nuclear export protein (NEP) and nonstructural protein 1 (NS1) genes, complete cds.	A/Brighton/INS3_669/2011(H1N1)	Brighton	atggactccaacaccatgtcaagctttcaggtagactgtttcctttggcatatccgcaagcgatttgcagacaatggattgggtgatgccccattccttgatcggctccgccgagatcaaaagtccttaaaaggaagaggcaacacccttggcctcgatatcgaaacagccactcttgttgggaaacaaatcgtggaatggatcttgaaagaggaatccagcgagacacttagaatgacaattgcatctgtacctacttcgcgttacctttctgacatgaccctcgaggaaatgtcacgagactggttcatgctcatgcctaggcaaaagataataggccctctttgcgtgcgattggaccaggcggtcatggaaaagaacatagtactgaaagcgaac…	660
Influenza A virus (A/swine/Brno/00/2000(H1N1)) nuclear export protein (NEP) and nonstructural protein 1 (NS1) genes, complete cds.	A/swine/Brno/00/2000(H1N1)	Brno	atggattcaaacactgtgtcaagctttcaggtagactgctttctcgggcatgtccgcaaacggtttgcagactggggacttggtgatgctccatttctcgatcggcttcgccgagatcagaagtccctaagaggaagaagcagcactcttggtctggaaatcgaaccagccactcgtgcagggaaacaaatagtgaagcgtattctggaagaagagtacgatgaagcacttaaaatgactatcgcttctgtgcctgcttcacgctatctaactgacatgacccttgaagagatatcaagggactggttcatgctcatgccaaagcagaaagtggcaggttccctttgcatcagaatggaccaggcaataatggataaaaacatcacattgaaagcaaac…	693
Influenza A virus (A/Brooklyn/INS549/2011(H1N1)) nuclear export protein (NEP) and nonstructural protein 1 (NS1) genes, complete cds.	A/Brooklyn/INS549/2011(H1N1)	Brooklyn	atggactccaacaccatgtcaagctttcaggtagactgtttcctttggcatatccgcaagcgatttgcagacaatggattgggtgatgccccattccttgatcggctccgccgagatcaaaagtccttaaaaggaagaggcaacacccttggcctcgatatccaaacagccactcttgttgggaaacaaatcgtggaatggatcttgaaagaggaaaccagcgagacacttagaatgacaattgcatctgtacctacttcgcgctacctttctgacatgaccctcgaggaaatgtcacgagactggttcatgctcatgcctaggcaaaagataataggccctctttgcgtgcgattggaccagacggtcatggaaaagaacatagtactgaaagcgaac…	660
Influenza A virus (A/Brussels/INS205/2009(H1N1)) nuclear export protein (NEP) and nonstructural protein 1 (NS1) genes, complete cds.	A/Brussels/INS205/2009(H1N1)	Brussels	atggactccaacaccatgtcaagctttcaggtagactgtttcctttggcatatccgcaagcgatttgcagacaatggattgggtgatgccccattccttgatcggctccgccgagatcaaaagtccttaaaaggaagaggcaacacccttggcctcgatatcgaaacagccactcttgttgggaaacaaatcgtggaatggatcttgaaagaggaatccagcgagacacttagaatgacaattgcatctgtacctacttcgcgctacctttctgacatgaccctcgaggaaatgtcacgagactggttcatgctcatgcctaggcaaaagataataggccctctttgcgtgcgattggaccaggcggtcatggaaaagaacatagtactgaaagcgaac…	660
Influenza A virus (A/Bryansk/IIV2971/2009(H1N1)) segment 8 nuclear export protein (NEP) and nonstructural protein 1 (NS1) genes, complete cds.	A/Bryansk/IIV2971/2009(H1N1)	Bryansk	atggactccaacaccatgtcaagctttcaggtagactgtttcctttggcatatccgcaagcgatttgcagacaatggattgggtgatgccccattccttgatcggctccgccgagatcaaaagtccttaaaaggaagaggcaacacccttggcctcgatatcgaaacagccactcttgttgggaaacaaatcgtggaatggatcttgaaagaggaatccagcgagacacttaaaatgacaattgcatctgtgcctacttcgcgctacctttctgacatgaccctcgaggaaatgtcacgagactggttcatgctcatgcctaggcaaaagataataggccctctttgcgtgcgattggaccaggcggtcatggaaaagaccatagtactgaaagcgaac…	660
Influenza A virus (A/swine/Bueren/14396/2011(H1N1)) segment 8 nuclear export protein (NEP) and nonstructural protein 1 (NS1) genes, complete cds.	A/swine/Bueren/14396/2011(H1N1)	Bueren	atggattcaaacactgtgtcaagctttcaggtagattgctttctttggcatgtccgcaagcagtttgcaaattgggggtttggcgatgccccatttctcgataggcttcgccgagaccagaagtccctaagaggtagaggcagcactcttggtttggaaattgaaacagccactcgtgcgggaaaacaaatagtgaagcgtattctagaagaagaatacgatgaagcacttaaaataaatatcgcctctgtgcctgcttcacgctatctaaccgacatgactcttgaagagatgtcaagagactggttcatgctcatgcccaagcaaaaagtggcaggtcccctttgtatcaaaatggaccaagcaataatggataaaatcatcacactgaaagcaaat…	693
Influenza A virus (A/Busan/383/2017(H1N1)) segment 8 nuclear export protein (NEP) and nonstructural protein 1 (NS1) genes, complete cds.	A/Busan/383/2017(H1N1)	Busan	atggaatccaacaccatgtcaagctttcaggtagactgttttctttggcatattcgcaagcgatttgcagacaatggactgggtgatgccccattccttgatcggctacgccgagatcaaaagtccttaaaaggaagaggcaacacccttggcctcgacatcaaaacagccactcttgttgggaaacaaattgtggaatggattttgaaagaggaatccagcgagacacttagaatgacaattgcatctgtacctacttcgcgttacatttctgacatgaccctcgaggaaatgtcacgagactggttcatgcttatgcctaggcaaaagataataggccctctttgcgtgcgattggaccaggcggtcatggataagaacatagtactggaagcaaac…	660
Influenza A virus (A/Cachoeira do Sul/LACENRS-1828/2013(H1N1)) segment 8 nuclear export protein (NEP) and nonstructural protein 1 (NS1) genes, complete cds.	A/Cachoeira do Sul/LACENRS-1828/2013(H1N1)	Cachoeira do Sul	atggactccaacaccatgtcaagctttcaggtagactgttttctttggcatattcgcaagcgatttgcagacaatggattgggtgatgccccattccttgatcggctacgccgagatcaaaagtccttaaaaggaagaggcaacacccttggcctcgacatcaaaacagccactcttgttgggaaacaaatcgtggaatggattttgaaagaggaatccagcgagacacttagaatgacaattgcatctgtacctacttcgcgttacatttctgacatgaccctcgaggaaatgtcacgagactggttcatgcttatgcctaggcaaaagataataggccctctttgcgtgcgattggaccaggcggtcatggaaaagaacatagtactggaagcaaac…	660
Influenza A virus (A/Cachoeirinha/LACENRS-1083/2012(H1N1)) segment 8 nuclear export protein (NEP) and nonstructural protein 1 (NS1) genes, complete cds.	A/Cachoeirinha/LACENRS-1083/2012(H1N1)	Cachoeirinha	atggactccaacaccatgtcaagctttcaggtagactgtttcctttggcatatccgcaagcgatttgcagacaatggattgggtgatgccccattccttgatcggctccgccgagatcaaaagtccttaaaaggaagaggcaacacccttggcctcgatatcgaaacagccactcttgttgggaaacaaatcgtggaatggatcttgaaagaggaatccagcgagacacttagaatgacaattgcatctgtacctacctcgcgttacctttctgacatgaccctcgaggaaatgtcacgagactggttcatgctcatgcctaggcaaaagataataggccctctttgcgtgcgattggaccaggcggtcatggaaaagaacatagtactgaaagcgaac…	660
Influenza A virus (A/Caen/2716/2009(H1N1)) segment 8 nuclear export protein (NEP) and nonstructural protein 1 (NS1) genes, complete cds.	A/Caen/2716/2009(H1N1)	Caen	atggactccaacaccatgtcaagctttcaggtagactgtttcctttggcatatccgcaagcgatttgcagacaatggattgggtgatgccccattccttgatcggctccgccgagatcaaaagtccttaaaaggaagaggcaacacccttggcctcgatatcgaaacagccactcttgttgggaaacaaatcgtggaatggatcttgaaagaggaatccagcgagacacttagaatgacaattgcatctgtacctacttcgcgctacctttctgacatgaccctcgaggaaatgtcacgagactggttcatgctcatgcctaggcaaaagataataggccctctttgcgtgcgattggaccaggcggtcatggaaaagaacatagtactgaaagcgaac…	660
Influenza A virus (A/Caibate/LACENRS-903/2012(H1N1)) segment 8 nuclear export protein (NEP) and nonstructural protein 1 (NS1) genes, complete cds.	A/Caibate/LACENRS-903/2012(H1N1)	Caibate	atggactccaacaccatgtcaagctttcaggtagactgtttcctttggcatatccgcaagcgatttgcagacaatggattgggtgatgccccattccttgatcggctccgccgagatcaaaagtccttaaaaggaagaggcaacacccttggcctcgatatcgaaacagccactcttgttgggaaacaaatcgtggaatggatcttgaaagaggaatccagcgagacacttagaatgacaattgcatctgtacctacctcgcgttacctttctgacatgaccctcgaggaaatgtcacgagactggttcatgctcatgcctaggcaaaagataataggccctctttgcgtgcgattggaccaggcggtcatggaaaagaacatagtactgaaagcgaac…	660
Influenza A virus (A/Cairns North/INS597/2010(H1N1)) nuclear export protein (NEP) and nonstructural protein 1 (NS1) genes, complete cds.	A/Cairns North/INS597/2010(H1N1)	Cairns North	atggactccaacaccatgtcaagctttcaggtagactgtttcctttggcatatccgcaagcgatttgcagacaatggattgggtgatgccccattccttgatcggctccgccgagatcaaaagtccttaaaaggaagaggcaacacccttggcctcgatatcgaaacagccactcttgttgggaaacaaatcgtggaatggatcttgaaagaggaatccagcgagacacttagaatgacaattgcatctgtacctacttcgcgctacctttctgacataaccctcgaggaaatgtcacgagactggttcatgctcatgcctaggcaaaagataataggccctctttgcgtgcgattggaccaggcggtcatggaaaagaacatagtactgaaagcgaac…	660
Influenza A virus (A/Cambridge/INS528/2010(H1N1)) nuclear export protein (NEP) and nonstructural protein 1 (NS1) genes, complete cds.	A/Cambridge/INS528/2010(H1N1)	Cambridge	atggactccaacaccatgtcaagctttcaggtagactgtttcctttggcatatccgcaagcgatttgcagacaatggattgggtgatgccccattccttgatcggctccgccgagatcaaaagtccttaaaaggaagaggcaacacccttggcctcgatatcgaaacagccactcttgttgggaaacaaatcgtggaatggatcttgaaagaggaatccagcgagacacttagaatgacaattgcatctgtacctacttcgcgctacctttctgacatgaccctcgaggaaatgtcacgagactggttcatgctcatgcctaggcaaaagataataggccctctttgcgtgcgattggaccaggcggtcatggaaaagaacatagtactgaaagcgaac…	660
Influenza A virus (A/Cameron/JY2/1946(H1N1)) nuclear export protein (NEP) and nonstructural protein 1 (NS1) genes, complete cds.	A/Cameron/JY2/1946(H1N1)	Cameron	atggatcccaacactgtgtcaagctttcaggtagattgctttctttggcatgtccgcaaacgagttgcagaccaagaactaggtgatgccccattccttgatcggcttcgccgagatcagaagtccctaaagggaagaggcagcactctcggtctgaacatcgaaacagccacccgtgttggaaagcagatagtggagagaattctgaaggaagaatccgatgaggcacttaaaatgaccatggcccctgcacctgcttcgcgctacctaactgacatgactattgaggaaatgtcaagggactggttcatgctcatgcccaagcagaaagtggcaggccctctttgtatcagaatggaccaggcggtcatggataagagcatcatactgaaagcgaat…	714
Influenza A virus (A/Campina das Missoes/LACENRS-2882/2009(H1N1)) segment 8 nuclear export protein (NEP) and nonstructural protein 1 (NS1) genes, complete cds.	A/Campina das Missoes/LACENRS-2882/2009(H1N1)	Campina das Missoes	atggactccaacaccatgtcaagctttcaggtagactgtttcctttggcatatccgcaagcgatttgcagacaatggattgggtgatgccccattccttgatcggctccgccgagatcaaaagtccttaaaaggaagaggcaacacccttggcctcgatatcgaaacagccactcttgttgggaaacaactcgtggaatggatcttgaaagaggaatccagcgagacacttagaatgacaattgcatctgtacctacttcgcgctacctttctgacatgaccctcgaggaaatgtcacgagactggttcatgctcatgcctaggcaaaagataataggccctctttgcgtgcgattggaccaggcggtcatggaaaagaacatagtactgaaagcgaac…	660
Influenza A virus (A/Catalonia/63/2009(H1N1)) segment 8 nuclear export protein (NEP) and nonstructural protein 1 (NS1) genes, complete cds.	A/Catalonia/63/2009(H1N1)	Catalonia	atggactccaacaccatgtcaagctttcaggtagactgtttcctttggcatatccgcaagcgatttgcagacaatggattgggtgatgccccattccttgatcggctccgccgagatcaaaagtccttaaaaggaagaggcaacacccttggcctcgatatcgaaacagccactcttgttgggaaacaaatcgtggaatggatcttgaaagaggaatccagcgagacacttagaatgacaattgcatctgtacctacttcgcgctacctttctgacatgaccctcgaggaaatgtcacgagactggttcatgctcatgcctaggcaaaagataataggccctctttgcgtgcgattggaccaggcgatcatggaaaagaacatagtactgaaagcgaac…	660
Influenza A virus (A/Caxias do Sul/LACENRS-1186/2011(H1N1)) segment 8 nuclear export protein (NEP) and nonstructural protein 1 (NS1) genes, complete cds.	A/Caxias do Sul/LACENRS-1186/2011(H1N1)	Caxias do Sul	atggactccaacaccatgtcaagctttcaggtagactgtttcctttggcatatccgcaagcgatttgcagacaatggattgggtgatgccccattccttgatcggctccgccgagatcaaaagtccttaaaaggaagaggcaacacccttggcctcgatatcgaaacagccactcttgttgggaaacaaatcgtggaatggatcttgaaagaggaatccagcgagacacttagaatgacaattgcatctgtacctacctcgcgttacctttctgacatgaccctcgaggaaatgtcacgagactggttcatgctcatgcctaggcaaaagataataggccctctttgcgtgcgattggaccaggcggtcatggaaaagaacatagtactgaaagcgaac…	660
Influenza A virus (A/swine/Celle/14169/2011(H1N1)) segment 8 nuclear export protein (NEP) and nonstructural protein 1 (NS1) genes, complete cds.	A/swine/Celle/14169/2011(H1N1)	Celle	atggattcaaacactgtgtcaagctttcaggtagattgctttctttggcatgtccgcaagcggtttgcaaactgggggcttggcgatgccccatttctcgataggcttcgccgagaccagaagtccctaagaggaagaggcagcactcttggtctggaaatcgaaccagctactcgtgtggggaaacaaatagtgaagcgtattctggaggaagaatacgatgaagcacttaaaataactatcgcttctgtacctgcttcacgctatctaactgacatgactcttgaagagatgtcaagggactggttcatgctcatgcccaagcaaaaagtggcaggtcccttttgcatcagaatggaccaggcaataatggataaaaacatcacattgaaggcaaac…	693
Influenza A virus (A/Changchun/01/2009(H1N1)) segment 8 nuclear export protein (NEP) and nonstructural protein 1 (NS1) genes, complete cds.	A/Changchun/01/2009(H1N1)	Changchun	atggactccaacaccatgtcaagctttcaggtagactgtttcctttggcatatccgcaagcgatttgcagacaatggattgggtgatgccccattccttgatcggctccgccgagatcaaaagtccttaaaaggaagaggcaacacccttggcctcgatatcgaaacagccactcttgttgggaaacaaatcgtggaatggatcttgaaagaggaatccagcgagacacttagaatgacaattgcatctgtacctacttcgcgctacctttctgacatgaccctcgaggaaatgtcacgagactggttcatgctcatgcctaggcaaaagataataggccctctttgcgtgcgattggaccaggcggtcatggaaaagaacatagtactgaaagcgaac…	660
Influenza A virus (A/swine/Changhua/199-3/2000(H1N1)) segment 8 nuclear export protein (NEP) and nonstructural protein 1 (NS1) genes, complete cds.	A/swine/Changhua/199-3/2000(H1N1)	Changhua	atggattccaacactgtgtcaagctttcaggtagactgctttctttggcatgtccgcaaacggtttgcagacaaaaaattgggtgatgccccattccttgatcggctccgccgagatcaaaagtctctaagaggaagaggcagcacccttggtctggacatcgagacagccacccgtgctggaaagcagatagtggagcggattctggaggaagaatccaacggggcacttaaaatgaccattgcctctgtacctgcttcgcgttacctaactgacatgactcttgaggagatgtcaagggactggttcatgctcatgcccaagcaaaaagtggcaggctctctttgtataagaatggaccaggcgatcatggaaaagagcatcatactgaaagcgaac…	693
Influenza A virus (A/Charlottesville/31/95(H1N1)) NS1 protein and NS2 protein genes, complete cds.	A/Charlottesville/31/95(H1N1)	Charlottesville	atggattccaacactttgtcaagcttccaggtagactgcttcctttggcatgtccgcaaacaagttgcagaccaagagctaggtgatgccccattccttgatcggcttcgccgagatcagaagtccctaaagggaagaggcagcactctcggtctgaatatcgaaacagccacctgtgttggaaagcaaatagtagagaggattctgaaggaagaatccgctgaggcatttaaaatgaccatggcctccgcacttgcttcgcgatacctaactgacatgactattgaagagatgtcaagggactggttcatgctcatgcccaagcagaagatggcaggccctctttgtgtcagaatggaccaggcgataacggataagaacatcatactgaaagcgaat…	693
Influenza A virus (A/Cheboksary/IIV-92/2011(H1N1)) segment 8 nuclear export protein (NEP) and nonstructural protein 1 (NS1) genes, complete cds.	A/Cheboksary/IIV-92/2011(H1N1)	Cheboksary	atggactccaacaccatgtcaagctttcaggtagactgtttcctttggcatatccgcaagcgatttgcagacaatggattgggtgatgccccattccttgatcggctccgccgagatcaaaagtccttaaaaggaagaggcaacacccttggcctcgatatcgaaacagccactcttgttgggaaacaaatcgtggagtggatcttgaaagaggaatccagcgagacacttagaatgacaattgcatctgtacctacttcgcgttacctttctgacatgaccctcgaggaaatgtcacgagactggttcatgctcatgcctaggcaaaagataataggccctctttgcgtgcgattggaccaggcggtcatggaaaagaacatagtactgaaagcgaac…	660
Influenza A virus (A/Chungbuk/106/2016(H1N1)) segment 8 nuclear export protein (NEP) and nonstructural protein 1 (NS1) genes, complete cds.	A/Chungbuk/106/2016(H1N1)	Chungbuk	atggactccaacaccatgtcaagctttcaggtagactgttttctttggcatattcgcaagcgatttgcagacaatggattgggtgatgccccattccttgatcggctacgccgagatcaaaagtccttaaaaggaagaggcaacacccttggcctcgatatcaaaacagccactcttgttgggaaacaaatcgtggaatggatcctgaaagaggaatccagcgagacacttagaatgacaattgcatctgtacctacttcgcattacatttctgacatgaccctcgaggaaatgtcacgagactggttcatgctcatgcctaggcaaaagataataggccctctttgcgtgcgattggaccaggcggtcatggaaaagaacatagtactgaaagcaaac…	660
Influenza A virus (A/Chungnam/29/2016(H1N1)) segment 8 nuclear export protein (NEP) and nonstructural protein 1 (NS1) genes, complete cds.	A/Chungnam/29/2016(H1N1)	Chungnam	atggactccaacaccatgtcaagctttcaggtagactgtttcctttggcatgttcgcaagcgatttgcagacaatggattgggtgatgccccattccttgatcggctacgccgagatcaaaagtccttaaaaggaagaggcaacacccttggcctcgatatcgaaacagccactcttgttgggaaacaaatcgtggaatggatcctgaaagaggaatccagcgagacacttagaatgacaattgcatctgtacctacttcgcattacatttctgacatgaccctcgaggaaatgtcacgagactggttcatgctcatgcctaggcaaaagataataggccctctttgcgtgcgattggaccaggcggtcatggaaaagaacatagtactgaaagcaaac…	660
Influenza A virus (A/Chuvisca/LACENRS-287/2011(H1N1)) segment 8 nuclear export protein (NEP) and nonstructural protein 1 (NS1) genes, complete cds.	A/Chuvisca/LACENRS-287/2011(H1N1)	Chuvisca	atggactccaacaccatgtcaagctttcaggtagactgtttcctttggcatatccgcaagcgatttgcagacaatggattgggtgatgccccattccttgatcggctccgccgagatcaaaagtccttaaaaggaagaggcaacacccttggcctcgatatcgaaacagccactcttgttgggaaacaaatcgtggaatggatcttgaaagaggaatccagcgagacacttagaatgacaattgcatctgtacctacttcgcgttacctttctgacatgaccctcgaggaaatgtcacgagactggttcatgctcatgcctaggcaaaagataataggccctctttgcgtgcgattggaccaggcggtcatggaaaagaacatagtactgaaagcgaac…	660
Influenza A virus (A/swine/Coesfeld/14811/2012(H1N1)) segment 8 nuclear export protein (NEP) and nonstructural protein 1 (NS1) genes, complete cds.	A/swine/Coesfeld/14811/2012(H1N1)	Coesfeld	atggattcaaacactgtgtcaagctttcaggtagattgctttctttggcaagtccgcaagcggtttgcaaactgggggcttggcgatgccccatttctcgataggcttcgccgagaccagaagtccctaagaggaagaggcagcactcttggtctggaaatcgaaccagctacttgtgtggggaaacaaatagtgaagcgtattctggaggaagaatacgatgaagcacttaaaataactatcgcttctgtacctgcttcacgctatctaactgacatgactcttgaagagatgtcaagggactggttcatgctcatgcccaagcaaaaagtggcaggtcccttttgcatcagaatggaccaggcaataatggataaaaacatcacattgaaggcaaac…	693
Influenza A virus (A/Concepcion/31673/2013(H1N1)) segment 8 nuclear export protein (NEP) and nonstructural protein 1 (NS1) genes, complete cds.	A/Concepcion/31673/2013(H1N1)	Concepcion	atggactccaacaccatgtcaagctttcaggtagactgttttctttggcatattcgcaagcggtttgcagacaatggattgggtgatgccccattccttgatcggctccgccgagatcaaaagtccttaaaaggaagaggcaacacccttggcctcgatatcgaaacagccactcttgttgggaaacaaatcgtggaatggatcttgaaagaggaatccagcgagacacttagaatgacaattgcatctgtacctacttcacgttacatttctgacatgaccctcgaggaaatgtcacgagactggttcatgcttatgcctaggcaaaagacaataggccctctttgcgtgcgattggaccaggcggtcatggaaaagaacatagtactgaaagcgaac…	660
Influenza A virus (A/Daejeon/1455/2018(H1N1)) segment 8 nuclear export protein (NEP) and nonstructural protein 1 (NS1) genes, complete cds.	A/Daejeon/1455/2018(H1N1)	Daejeon	atggaatccaacaccatgtcaagctttcaggtagactgttttctttggcatattcgcaagcgatttgcagacaatggattgggtgatgccccattccttgatcggctacgccgagatcaaaagtccttaaaaggaagaggcaacacccttggcctcgacatcaaaacagccactcttgttgggaaacaaattgtggaatggattttgaaagaggaatccagcgagacacttagaatgacaactgcatctgtacctacttcgcgttacatttctgacatgaccctcgaggaaatgtcacgagactggttcatgcttatgcctaggcaaaagataataggccctctttgcgtgcgattggaccaggcggtcatggataagaacatagtactggaagcaaac…	660
Influenza A virus (A/swine/Daseburg/6531/2007(H1N1)) segment 8 nuclear export protein (NEP) and nonstructural protein 1 (NS1) genes, complete cds.	A/swine/Daseburg/6531/2007(H1N1)	Daseburg	atggattcaaatactgtgtcaagctttcaggtagactgctttctttggcatgtccgcaaacgatttgcagactgtgggcttggtgatgccccatttcttgataggcttcgccgagatcaaaagtccctaaggggaagaggcaacactcttggtctggaaatcgaaccagccactcgtgctgggaaacaaatagtgaagcgtatcctaaaagaagaatacgatgaggcatttaaactaacgatagcttctgtgcctacttcacactatctaactgacatgactcttgaagaaatgtcaagagactggttcatgctcatgcccaagcagaaagtggcaggttccctttgcatcagaatggaccaagcaataatggataaaaaaatcacattgaaagcaaac…	654
Influenza A virus (A/black duck/Deleware/16OS4338/2016(H1N1)) segment 8 nuclear export protein (NEP) and nonstructural protein 1 (NS1) genes, complete cds.	A/black duck/Deleware/16OS4338/2016(H1N1)	Deleware	atggattccaacactgtgtcaagctttcaggtagactgctttctttggcatgtccgcaaacgatttgcagaccaagaaatgggtgatgccccattccttgaccggcttcgccgagaccagaagtccctaaggggaagaggcagcactcttggtctggacatcgaaacggccactcgtgctggaaagcagatagtggagaggattctggaggaagaatccgacgaggcactcaaaatgactattgcctctgtgcctgcttcacgctacctaactgacatgactcttgaggagatgtcaagagactggttcatgctcatgcccaagcaaaaaatggcaggctccctctgtatcagaatggaccaggcgattatggataagaacatcacattgaaagcaaac…	693
Influenza A virus (A/Denver/JY2/1957(H1N1)) nuclear export protein (NEP) and nonstructural protein 1 (NS1) genes, complete cds.	A/Denver/JY2/1957(H1N1)	Denver	atggatcctaacactgtgtcaagctttcaggtagattgcttcctttggcatgtccgcaaacaagttgcagaccaagaactaggtgatgccccattccttgatcggcttcgccgagatcagaagtccctaaggggaagaggcagcactctcggtctgaacatcgaaacagccacccgtgttggaaagcagatagtggagaggattctgaaggaagaatccgatgaggcacttaaaatgaccatggcctccgcacctgcttcgcgatacctaactgacatgactattgaggaaatgtcaagggactggttcatgctaatgcccaagcagaaagtggcaggccctctttgtatcagaatggaccaggcaatcatggataagaacatcatactgaaagcgaat…	714
Influenza A virus (A/swine/Diepholz/21603/2015(H1N1)) segment 8 nuclear export protein (NEP) and nonstructural protein 1 (NS1) genes, complete cds.	A/swine/Diepholz/21603/2015(H1N1)	Diepholz	atggactccaacactatgtcaagctttcaggtagactgtttcctttggcatatccgcaagcgatttgcagacaatggattgggtgatgccccattccttgatcggctccgccgagatcaaaagtccttaaaaggaagaggcaacactcttggcctcgatatcgaaacagccactcttgttgggaaacaaatcgtggaatggatcttgaaagaggagtccagcgagacacttagaatgacaattgcatctgtacctacttcgcgttacctttctgacatgaccctcgaggaaatgtcacgagactggttcatgctcctgcctaggcaaaagataataggccctctttgtatgcgattggaccaagcggtcatggaaaagaatatagtactgaaagcaaac…	660
Influenza A virus (A/swine/Dinklage/7240/2008(H1N1)) segment 8 nuclear export protein (NEP) and nonstructural protein 1 (NS1) genes, complete cds.	A/swine/Dinklage/7240/2008(H1N1)	Dinklage	atggattcaaacactgtgtcaagctttcaggtagattgctttctttggcatatccgcaagcggtttgcaaactgggggcttggagatgccccatttctcgataggcttcgccgagaccagaagtccctaagagggagaggcagcactcttggtctggaaatcgaatcagctactcgtgcgggaaaacaaatagtggagcgtattctggaagaagaatacgatgatgcacttaaaataaccattgcttctgtgcctgtttcacgctatttgactgacatgactcttgaagaaatgtcaagggactggttcatgctcatgcccaagcaaaaagtggcaggtcctttttgcatcagaatggaccaggcaataatggataaaaacatcacattgaaagcaaac…	693
Influenza A virus (A/swine/Doetlingen/7655/2008(H1N1)) segment 8 nuclear export protein (NEP) and nonstructural protein 1 (NS1) genes, complete cds.	A/swine/Doetlingen/7655/2008(H1N1)	Doetlingen	atggattcaaatactgtgtcaagctttcaggtagattgctttctttggcatgtccgcaaacgatttgcagactatgggcttggtgatgccccatttcttgataggcttcgccgagatcaaaagtccctaaggggaagaggcaacactcttggtctggaaatcgaaccagccactcatgctgggaaacaaatagtggaacgtatcctagaagaagaatacgatgaggcatttaaactaacgatagcttctgtgcctacttcacgctatctaactgacatgactcttgaagaaatgtcaagagactggttcatgctcatgcccaggcagaaaatggcagggtccctttgcatcagaatggaccaagcaataatggataaaaaaatcacattgaaagcaaac…	654
Influenza A virus (A/Dom Pedrito/LACENRS-2368/2013(H1N1)) segment 8 nuclear export protein (NEP) and nonstructural protein 1 (NS1) genes, complete cds.	A/Dom Pedrito/LACENRS-2368/2013(H1N1)	Dom Pedrito	atggactccaacaccatgtcaagctttcaggtagactgttttctttggcatattcgcaagcgatttgcagacaatggattgggtgatgccccattccttgatcggctacgccgagatcaaaagtccttaaaaggaagaggcaacacccttggcctcgacatcaaaacagccactcttgttgggaaacaaatcgtggaatggattttgaaagaggaatccagcgagacacttagaatgacaattgcatctgtacctacttcgcgttacatttctgacatgaccctcgaggaaatgtcacgagactggttcatgcttatgcctaggcaaaagataataggccctctttgcgtgcgattggaccaggcggtcatggaaaagaacatagtactggaagcaaac…	660
Influenza A virus (A/swine/Dornburg/10061/2009(H1N1)) segment 8 nuclear export protein (NEP) and nonstructural protein 1 (NS1) genes, complete cds.	A/swine/Dornburg/10061/2009(H1N1)	Dornburg	atggattcaaacactgtgtcgagctttcaggtagattgctttctttggcatgtccgcaagcggtttgcagactgggggcttggcgatgccccatttctcgataggcttcaccgagaccagaagtccctaagaggaagaggcagcactcttggtctggaaatcgagccagctactcgtgcggggagacaaatagtgaagcgtattctggaagaagaatacgaagaagcacttgaaataactatcgcttctgtgcctgcttcacgctatctaactgacatgactcttgaagagatgtcaagagactggttcatgctcatgcccaagcaaaaagtggcaggtcccttttgcatcagaatggaccaggcaataatggataaaatcatcacattgaaagcaaac…	693
Influenza A virus (A/Durham/INS3_648/2012(H1N1)) nuclear export protein (NEP) and nonstructural protein 1 (NS1) genes, complete cds.	A/Durham/INS3_648/2012(H1N1)	Durham	atggactccaacaccatgtcaagctttcaggtagactgtttcctttggcatatccgcaagcgatttgcagacaatggattgggtgatgccccattccttgatcggctccgccgagatcaaaagtccttaaaaggaagaggcaacacccttggcctcgatatcgaaacagccactcttgttgggaaacaaatcgtggaatggatcttgaaagaggaatccagcgagacacttagaatgacaattgcatctgtacctacttcgcgttacatttctgacatgaccctcgaggaaatgtcacgagactggttcatgctcatgcctaggcaaaagataataggccctctttgcgtgcgattggaccaggcggtcatggaaaaaaacatagtactgaaagcgaac…	660
Influenza A virus(A/reassortant/E92(Puerto Rico/8/1934 x Hong Kong/156/1997)(H1N1)) segment 8 nuclear export protein (NEP) and nonstructural protein 1 (NS1) genes, complete cds.	A/reassortant/E92(Puerto Rico/8/1934 x Hong Kong/156/1997)	E92(Puerto Rico	atggattccaacactgtgtcaagctttcaggtagactgctttctttggcatgtccgcaaacgatttgcagaccaagaactgggtgatgccccattccttgaccggcttcgccgaaatcagaagtccctaagaggaagaggcagcactcttggtctggacatcagaactgccactcgtgaaggaaagcatatagtggagcggattctggaggaagaatctgatgaggcacttaaaatgactatcgcttcagtgcctgctccacgctacctaactgaaatgactcttgaggaaatgtcaagggactggttaatgctcattcccaagcagaaagtgacagggtccctttgcattagaatggaccaggcaataatggataaagacatcatattgaaagcaaac…	693
Influenza A virus(A/reassortant/E92D_RG1(Puerto Rico/8/1934 x Hong Kong/156/1997)(H1N1)) segment 8 nuclear export protein (NEP) and nonstructural protein 1 (NS1) genes, complete cds.	A/reassortant/E92D_RG1(Puerto Rico/8/1934 x Hong Kong/156/1997)	E92D_RG1(Puerto Rico	atggattccaacactgtgtcaagctttcaggtagactgctttctttggcatgtccgcaaacgatttgcagaccaagaactgggtgatgccccattccttgaccggcttcgccgaaatcagaagtccctaagaggaagaggcagcactcttggtctggacatcagaactgccactcgtgaaggaaagcatatagtggagcggattctggaggaagaatctgatgaggcacttaaaatgactatcgcttcagtgcctgctccacgctacctaactgacatgactcttgaggaaatgtcaagggactggttaatgctcattcccaagcagaaagtgacagggtccctttgcattagaatggaccaggcaataatggataaagacatcatattgaaagcaaac…	693
Influenza A virus (A/swine/Ebbinghof/IDT12991-1/2011(H1N1)) segment 8 nuclear export protein (NEP) and nonstructural protein 1 (NS1) genes, complete cds.	A/swine/Ebbinghof/IDT12991-1/2011(H1N1)	Ebbinghof	atggactccaacaccatgtcaagctttcaggtagactgtttcctttggcatatccgcaagcgatttgcagacaatggattgggtgatgccccattccttgatcggctccgccgagatcaaaagtccttaaaaggaagaggcaacacccttggcctcgatatcgaaacagccactcttgttgggaaacaaatcgtggaatggatcttgaaagaggaatccagcgagacacttagaatgacaattgcatctgtacctacttcgcgttacctttctgacatgaccctcgaggaaatgtcacgagactggttcatgctcatgcctaggcaaaagataataggccctctttgcgtgcgattggaccaggcggtcatggaaaagaacatagtactgaaagcgaac…	660
Influenza A virus (A/swine/Egglham/9790/2009(H1N1)) segment 8 nuclear export protein (NEP) and nonstructural protein 1 (NS1) genes, complete cds.	A/swine/Egglham/9790/2009(H1N1)	Egglham	atggattcaaatactgtgtcaagctttcaggtagactgctttctttggcatgtccgcaaacgatttgcagactatgggcttggtgatgccccatttcttgataggcttcgccgagatcaaaagtccctaaggggaagaggcaacactcttggtctggaaatcgaaccagccactcatgctgggaaacaaatagtggagcgtatcctagaagaagaatacgatgaggcatttaaactaacgatagtttctgtgcctacctcacgctatctaactgacatgactcttgaagaaatgtcaagagactggttcatgctcatgcccaggcagaaaatggcaggttccctttgcatcagaatggaccaagcaataatggataaaaaaatcacattgaaagcaaac…	654
Influenza A virus (A/Egypt/42/2014(H1N1)) segment 8 nuclear export protein (NEP) and nonstructural protein 1 (NS1) genes, complete cds.	A/Egypt/42/2014(H1N1)	Egypt	atggactccaacaccatgtcaagctttcaggtagactgttttctttggcatattcgcaagcgatttgcagacaatggattgggtgatgccccattccttgatcggctacgccgagatcaaaagtccttaaaaggaagaggcaacacccttggcctcgacatcaaaacagccactcttgttgggaaacaaatcgtggaattgattttgaaagaggaatccagcgagacacttagaatgacaattgcatctgtacctacttcgcattacatttctgacatgaccctcgaggaaatgtcacgagactggttcatgcttatgcctaggcaaaagataataggccctctttgcgtgcgattggaccaggcggtcatggaaaagaacatagtactggaagcaaac…	660
Influenza A virus (A/swine/Eire/89/1996(H1N1)) nuclear export protein (NEP) and nonstructural protein 1 (NS1) genes, complete cds.	A/swine/Eire/89/1996(H1N1)	Eire	atggattccaacactgtgtcaagctttcaggtagactgctttctttggcatgtccgcaaacgatttgcagaccaaggactaggtgatgccccattccttgaccggcttcgccgagatcagaagtccctaaaaggaagaggcagcactcttggtctggacatcgaaacagctactcatgcgggaaagcaaatagtggagcggatcctggaggaagaatccgatgaggcacttaaaatgactattgcctctgtaccgacttcttactatctaactgacatgactctcgaagaaatgtcaagggactggttcatgctcatgcccagtcagaaagtggcaggttccctttgcatcaggatggatcaggcaataatggataaaaccatcatattgaaagcaaac…	693
Influenza A virus (A/Ekaterinburg/01/2009(H1N1)) segment 8 nuclear export protein (NEP) and nonstructural protein 1 (NS1) genes, complete cds.	A/Ekaterinburg/01/2009(H1N1)	Ekaterinburg	atggactccaacaccatgtcaagctttcaggtagactgtttcctttggcatatccgcaagcgatttgcagacaatggattgggtgatgccccattccttgatcggctccgccgagatcaaaagtccttaaaaggaagaggcaacacccttggcctcgatatcgaaacagccactcttgttgggaaacaaatcgtggaatggatcttgaaagaggaatccagcgagacacttagaatgacaattgcatctgtacctacttcgcgctacctttctgacatgaccctcgaggaaatgtcacgagactggttcatgctcatgcctaggcaaaagataataggccctctttgcgtgcgattggaccaggcggtcatggaaaagaacatagtactgaaagcgaac…	660
Influenza A virus (A/swine/Elsten/12291/2010(H1N1)) segment 8 nuclear export protein (NEP) and nonstructural protein 1 (NS1) genes, complete cds.	A/swine/Elsten/12291/2010(H1N1)	Elsten	atggattcaaacactgtgtcaagctttcaggtagattgttttctttggcatatccgcaagcagtttgcaaactgggggtttggcgatgccccatttctcgataggcttcgccgagaccagaagtccctaagaggaagaggcagcactcttggtttggaaatcgaaccagccactcgtgcgggaaagcaaatagtgaagcgtattctagaagaagaatacgatgaagcacttaaaataactatcgcctctgtgcctgcttcacgctatctaaccgacatgactcttgaagagatgtcaagagactggttcatgctcatgcccaagcaaaaagtgacaggtcccctttgcatcagaatggaccaagcaataatggataaaatcatcacactgaaagcaaat…	693
Influenza A virus (A/Embu/169/2009(H1N1)) segment 8 nuclear export protein (NEP) and nonstructural protein 1 (NS1) genes, complete cds.	A/Embu/169/2009(H1N1)	Embu	atggacaccaacaccatgtcaagctttcaggtagactgtttcctttggcatatccgcaagcgatttgcagacaatggattgggtgatgccccattccttgatcggctccgccgagatcaaaagtccttaaaaggaagaggtaacacccttggcctcgatatcgaaacagccactcttgttgggaaacaaatcgtggaatggatcttgaaagaggaatccagcgagacacttagaatgacaattgcatctgtacctacttcgcgctacctttctgacatgaccctcgaggaaatgtcacgagactggttcatgctcatgcctaggcaaaagataataggccctctttgcgtgcgattggaccaggcggtcatggaaaagaacatagtactgaaagcgaac…	660
Influenza A virus (A/swine/Emsbueren/14689-2/2012(H1N1)) segment 8 nuclear export protein (NEP) and nonstructural protein 1 (NS1) genes, complete cds.	A/swine/Emsbueren/14689-2/2012(H1N1)	Emsbueren	atggattcaaacactgtgtcaagctttcaggtagattgctttctttggcatgtccgcaaaaggtttgcaaactgggggcttggcgatgctccattcatcgataggcttcgccgagaccagaagtctttaagaggaagaggcagcactcttggtctggaaattgaaccagctactcgtgctgggaaacaaatagtgaagcgtattctggaagaagaatacgatgaagcacttaaaataaataccgcttctatgcctgcttcacgctatctaactgacatgactcttgaagagatgtccagggactggttcatgctcatgcccaagcaaaaagtgacaggtcctctttgcatcagaatggaccaggcaataatggataaaaacatcacagtgaaagcaaac…	693
Influenza A virus (A/swine/Emstek/8155/2008(H1N1)) segment 8 nuclear export protein (NEP) and nonstructural protein 1 (NS1) genes, complete cds.	A/swine/Emstek/8155/2008(H1N1)	Emstek	atggattcaaacactgtgtcaagctttcaggtagattgctttctttggcatgtccgcagacggtttgcaaactgggggcttggcgatgccccatttctcgataggcttcgccgagaccagaagtccctaagaggaagaggcagcactcttggtctggaaatcgaacaagctacttgtgcggggaaacaaatagtgaagcgtattctggaagaagaatacgatgaagcacttaaaataactatcgcttctgtgcctgcttcacgctatctaactgacatgactcttgaagagatgtcaagggactggttcatgctcatgcccaagcaaaaagtggcaggtcccttttgcatcagaatggaccaggcaataatggataaaaacatcacattgaaagcaaac…	693
Influenza A virus (A/swine/Enger/9149/2009(H1N1)) segment 8 nuclear export protein (NEP) and nonstructural protein 1 (NS1) genes, complete cds.	A/swine/Enger/9149/2009(H1N1)	Enger	atggattcaaacactgtgtcaagctttcaggtagattgctttctttggcatatccgcaagcggtttgcaaactgggggcttggcgatgccccatttctcgataggcttcgccgagaccagaagtccctaagaggaagaggcagcactcttggtttggaaatcgaaccagccactcgtgcgggaaaacaaatagtgaagcgtattctagaagaagaatgcgatgaagcacttaaaataactatcgcctctgtgcctgcttcacgctatctaaccgacatgactcttgaagagatgtcaagagactggttcatgctcatgcccaagcaaaaagtggcaggtcccctttgcatcagaatggaccaggcaataatggataaaatcatcacactgaaagcaaat…	693
Influenza A virus (A/swine/Ense/4848/2006(H1N1)) segment 8 nuclear export protein (NEP) and nonstructural protein 1 (NS1) genes, complete cds.	A/swine/Ense/4848/2006(H1N1)	Ense	atggattcaaacactgtgtcaagctttcaggtagattgctttctttggcatgtccgcaagcggtttgcaaactgggggcttggcgatgccccatttctcgataggcttcgccgagaccagaagtccctaagaggaagaggcagcactcttggtctggaaatcgaaccagctactcgtgcggggaaacaaatagtgaagcgtattctggaagaagaatacgatgaagcacttaaaataactatcgcttctgtacctgcttcacgctatctaactgacatgactcttgaagagatgtcaagggactggttcatgttcatgcccaagcaaaaagtggcaggtcccttttgcatcagaatggaccaggcaataatggataaaaacatcacattgaaagcaaac…	693
Influenza A virus (A/Erechim/LACENRS-485/2016(H1N1)) segment 8 nuclear export protein (NEP) and nonstructural protein 1 (NS1) genes, complete cds.	A/Erechim/LACENRS-485/2016(H1N1)	Erechim	atggaatccaacaccatgtcaagctttcaggtagactgttttctttggcatattcgcaagcgatttgcagacaatggattgggtgatgccccattccttgatcggctacgccgagatcaaaagtccttaaaaggaagaggcaacacccttggcctcgacatcaaaacagccactcttgttgggaaacaaattgtggaatggattttgaaagaggaatccagcgagacacttagaatgacaattgcatctgtacctacttcgcgttacatttctgacatgaccctcgaggaaatgtcacgagactggttcatgcttatgcctaggcaaaagataataggccctctttgcgtgcgattggaccaggcggtcatggataagaacatagtactggaagcaaac…	660
Influenza A virus (A/swine/Essen/20452/2014(H1N1)) segment 8 nuclear export protein (NEP) and nonstructural protein 1 (NS1) genes, complete cds.	A/swine/Essen/20452/2014(H1N1)	Essen	atggattcaaacactgtgtcaagctttcaggtagattgttttctttggcatgttcgcaagcggtttgcaaactgggggcttggtgatgccccatttctcgataggcttcgccgagaccagaagtccctaagaggaagaggcagcactcttggtctggaaatcgaaccagctactcgtgtggggaaacaaatagtgaagcgtattctggaggaagaatacgatgaagcacttaaaataactatcgcttctgtacctgcttcacgctatctaactgacatgactcttgaagagatgtcaagggactggttcatgctcatgcccaagcaaaaagtggcaggtcccttttgcatcagaatggaccaggcaataatggataaaaccatcacattgaaagcaaac…	693
Influenza A virus (A/Estrela/LACENRS-313/2009(H1N1)) segment 8 nuclear export protein (NEP) and nonstructural protein 1 (NS1) genes, complete cds.	A/Estrela/LACENRS-313/2009(H1N1)	Estrela	atggactccaacaccatgtcaagctttcaggtagactgtttcctttggcatatccgcaagcgatttgcagacaatggattgggtgatgccccattccttgatcggctccgccgagatcaaaagtccttaaaaggaagaggcaacacccttggcctcgatatcgaaacagccactcttgttgggaaacaaatcgtggaatggatcttgaaagaggaatccagcgagacacttagaatgacaattgcatctgtacctacttcgcgctacctttctgacatgaccctcgaggaaatttcacgagactggttcatgctcatgcctaggcaaaagataataggccctctttgcgtgcgattggaccaggcggtcatggaaaagaacatagtactgaaagcgaac…	660
Influenza A virus (A/Extremadura/GP360/2009(H1N1)) segment 8 nuclear export protein (NEP) and nonstructural protein 1 (NS1) genes, complete cds.	A/Extremadura/GP360/2009(H1N1)	Extremadura	atggactccaacaccatgtcaagctttcaggtagactgtttcctttggcatatccgcaagcgatttgcagacaatggattgggtgatgccccattccttgatcggctccgccgagatcaaaagtccttaaaaggaagaggcaacacccttggcctcgatatcgaaacagccactcttgttgggaaacaaatcgtggaatggatcttgaaagaggaatccagcgagacacttagaatgacaattgcatctgtacctacttcgcgctacctttctgacatgaccctcgaggaaatgtcacgagactggttcatgctcatgcctaggcaaaagataataggccctctttgcgtgcgattggaccaggcgatcatggaaaagaacatagtactgaaagcgaac…	660
Influenza A virus (A/environment/FL/ENV3/2020(H1N1)) segment 8 nuclear export protein (NEP) and nonstructural protein 1 (NS1) genes, complete cds.	A/environment/FL/ENV3/2020(H1N1)	FL	atggaatccaacaccatgtcaagctttcaggtagactgttttctttggcatattcgcaagcgatttgcagacaatggattgggtgatgccccattcctcgatcggctacgccgagatcaaaagtccttaaaaggaagaggcaacacccttggcctcgacatcaaaacagccactcttgttgggaaacaaattgtggaatggattttgaaagaggaatccagcgagacacttagaatggcaattgcatctgtacctacttcgcgttacatttctgacatgaccctcgaggaaatgtcacgagactggttcatgcttatgcctaggcaaaagataataggccctctttgcgtgcgattggaccaggcggtcatggataagaacatagtactggaagcaaac…	660
Influenza A virus (A/swine/Finnistere/2899/1982(H1N1)) nuclear export protein (NEP) and nonstructural protein 1 (NS1) genes, complete cds.	A/swine/Finnistere/2899/1982(H1N1)	Finnistere	atggattccaacactgtgtcaagctttcaggtagactgctttctttggcatgtccgcaaacgatttgcagaccgggagctgggtgatgccccattcctcgatcggcttcgccgagatcagaagtccctaagaggaagaggcagcactcttggtctggacatcgaaacagccactcgtgcgggaaagcagatagtgaagcgaattctggaggaagaatccgatgaggcacttaaaatgactattgcttctgtgcctgcttcacgctacctaactgacatgactcttgaagagatgtcaagggactggttcatgctcatgcccaagcagaaagtggcaggttccctttgcatcagaatggaccaggcaataatggataaaaacatcacattgaaagcaaac…	693
Influenza A virus (A/Flores da Cunha/LACENRS-713/2011(H1N1)) segment 8 nuclear export protein (NEP) and nonstructural protein 1 (NS1) genes, complete cds.	A/Flores da Cunha/LACENRS-713/2011(H1N1)	Flores da Cunha	atggactccaacaccatgtcaagctttcaggtagactgtttcctttggcatatccgcaagcgatttgcagacaatggattgggtgatgccccattccttgatcggctccgccgagatcaaaagtccttaaaaggaagaggcaacacccttggcctcgatatcgaaacagccactcttgttgggaaacaaatcgtggaatggatcttgaaagaggaatccagcgagacacttagaatgacaattgcatctgtacctacttcgcgttacctttctgacatgaccctcgaggaaatgtcacgagactggttcatgctcatgcctaggcaaaagataataggccctctttgcgtgcgattggaccaggcggtcatggaaaagaacatagtactgaaagcgaac…	660
Influenza A virus (A/swine/Fronhausen/6059/2007(H1N1)) segment 8 nuclear export protein (NEP) and nonstructural protein 1 (NS1) genes, complete cds.	A/swine/Fronhausen/6059/2007(H1N1)	Fronhausen	atggattcaaacactgtgtcaagctttcaggtagattgctttctttggcatgtccgcaagcggtttgcaaactggggacttggcgatgccccatttctcgataggcttcgccgagaccagaagtccctaagaggaagaggcagcactcttggtctggaaatcgaaccagctactcgtgcggggaaacaaatagtgaagcgtattctggaagaagaatacgatgaagcacttgaaataactattgcttctgtacctgcttcacgctatctaactgacatgactcttgaagagatgtcaagggactggttcatgctcatgcccaagcaaaaagtggcaggtcccttttgcatcagaatggaccaggcaataatggataaaaacatcacattgaaagcaaac…	693
Influenza A virus (A/swine/Frontenhausen/9388/2009(H1N1)) segment 8 nuclear export protein (NEP) and nonstructural protein 1 (NS1) genes, complete cds.	A/swine/Frontenhausen/9388/2009(H1N1)	Frontenhausen	atggattcaaacactgtgtcaagctttcaggtagattgctttctttggcatgtccgcaagcggtttgcaaactgggggcttggcgatgccccattcctcgataggcttcgccgagaccagaagtctctaataggaagaggcagcactcttggtctggaaattgaaccagctactcgtgctgggaaacaaatagtgaagcgtattctggaagaagaatacgatgaaacacttaaaataactaccgcttctgtgcctgcttcacgctatataactgacatgactcttgaagagatgtccagggactggttcatgctcatgcccaagcaaaaagtgacaggtcccctttgcatcaggatggaccaggcaataatggataaaaacatcacattgaaagcaaac…	693
Influenza A virus (A/Ft.Benning/WRAIR1669P/2009(H1N1)) nuclear export protein (NEP) and nonstructural protein 1 (NS1) genes, complete cds.	A/Ft.Benning/WRAIR1669P/2009(H1N1)	Ft.Benning	atggactccaacaccatgtcaagctttcaggtagactgtttcctttggcatatccgcaagcgatttgcagacaatggattgggtgatgccccattccttgatcggctccgccgagatcaaaagtccttaaaaggaagaggcaacacccttggcctcgatatcgaaacagccactcttgttgggaaacaaatcgtggaatggatcttgaaagaggaatccagcgagacacttagaatgacaattgcatctgtacctacttcgcgctacctttctgacatgaccctcgaggaaatgtcacgagactggttcatgctcatgcctaggcaaaagataataggccctctttgcgtgcgattggaccaggcggtcatggaaaagaacatagtactgaaagcgaac…	660
Influenza A virus (A/FuZhou/SWL11609/2013(H1N1)) segment 8 nuclear export protein (NEP) and nonstructural protein 1 (NS1) genes, complete cds.	A/FuZhou/SWL11609/2013(H1N1)	FuZhou	atggactccaacaccatgtcaagctttcaggtagactgttttctttggcatattcgcaagcgatttgcagacaatggattgggtgatgccccattccttgatcggctacgccgagatcaaaagtccttaaaaggaagaggcaacacccttggtctcgatatcaaaacagccactcttgttgggaaacaaatcgtggaatggattctgaaagaggaatccagcgagacacttagaatgacaattgcatctgtacctacttcgcgttacatttctgacatgaccctcgaggaaatgtcacgagactggttcatgcttatgcctaggcaaaagataataggccctctttgcgtgcgattggaccaggcggtcatggaaaagaacatagtactggaagcaaac…	660
Influenza A virus (A/Fukushima/1/2009(H1N1)) segment 8 nuclear export protein (NEP) and nonstructural protein 1 (NS1) genes, complete cds.	A/Fukushima/1/2009(H1N1)	Fukushima	atggactccaacaccatgtcaagctttcaggtagactgtttcctttggcatatccgcaagcgatttgcagacaatggattgggtgatgccccattccttgatcggctccgccgagatcaaaagtccttaaaaggaagaggcaacacccttggcctcgatatcgaaacagccactcttgttgggaaacaaatcgtggaatggatcttgaaagaggaatccagcgagacacttagaatgacaattgcatctgtacctacttcgcgctacctttctgacatgaccctcgaggaaatgtcacgagactggttcatgctcatgcctaggcaaaagataataggccctctttgcgtgcgattggaccaggcggtcatggaaaagaacatagtactgaaagcgaac…	660
Influenza A virus (A/swine/Fuldatal/15115/2012(H1N1)) segment 8 nuclear export protein (NEP) and nonstructural protein 1 (NS1) genes, complete cds.	A/swine/Fuldatal/15115/2012(H1N1)	Fuldatal	atggattcaaacactgtgtcaagctttcaggtagattgctttctttggcatgtccgcaaacggtttgcaaactgggggcttggcgatgccccatttctcgataggcttcgccgagaccagaagtccctaagaggaagaggcagcactcttggtctggaaatcgaaccagctactcgtgtggggaaacaaatagtgaagcgtattctggaggaagaatacgatgaagcacttaaaataactatcgcttctgtacccgcttcacgctatctaactgacatgactcttgaagagatgtcaagggactggttcatgctcatgcccaagcaaaaagtggcaggtcccttttgcatcagaatggaccaggcaataatggataaaaacatcacattgaaggcaaac…	693
Influenza A virus (A/Fuzhou/01/2009(H1N1)) segment 8 nuclear export protein (NEP) and nonstructural protein 1 (NS1) genes, complete cds.	A/Fuzhou/01/2009(H1N1)	Fuzhou	atggactccaacaccatgtcaagctttcaggtagactgtttcctttggcatatccgcaagcgatttgcagacaatggattgggtgatgccccattccttgatcggctccgccgagatcaaaagtccttaaaaggaagaggcaacacccttggcctcgatatcgaaacagccactcttgttgggaaacaaatcgtggaatggatcttgaaagaggaatccagcgagacacttagaatgacaattgcatctgtacctacttcgcgctacctttctgacatgaccctcgaggaaatgtcacgagactggttcatgctcatgcctaggcaaaagataataggccctctttgcgtgcgattggaccaggcggtcatggaaaagaacatagtactgaaagcgaac…	660
Influenza A virus (A/swine/Gablingen/2998/2004(H1N1)) segment 8 nuclear export protein (NEP) and nonstructural protein 1 (NS1) genes, complete cds.	A/swine/Gablingen/2998/2004(H1N1)	Gablingen	atggattcaaacactgtgtcaagctttcaggtagactgctttctttggcatgtccgcaagcggtttgcaaactgggggcttggcgatgccccatttctcgataggcttcgccgagaacagaaatccctaagaggaagaggcagcactcttggtctggaaatcgaaacggctactcgtgcgggaaaacaaatagtgaagcgtattctggaagaagagtacgatgaagcacttgaaataactatcgcttctgtacctgcttcacgctatctaactgacatgactcttgaagagatgtcaagggactggttcatgctcatgcccaagcaaaaagtggcaggttccctttgcatcagaatggaccaggcaataatggataaaaacatcacattgaaagcaaac…	693
Influenza A virus (A/Galicia/GP224/2009(H1N1)) segment 8 nuclear export protein (NEP) and nonstructural protein 1 (NS1) genes, complete cds.	A/Galicia/GP224/2009(H1N1)	Galicia	atggactccaacaccatgtcaagctttcaggtagactgtttcctttggcatatccgcaagcgatttgcagacaatggattgggtgatgccccattccttgatcggctccgccgagatcaaaagtccttaaaaggaagaggcaacacccttggcctcgatatcgaaacagccactcttgttgggaaacaaatcgtggaatggatcttgaaagaggaatccagcgagacacttagaatgacaattgcatctgtacctacttcgcgctacctttctgacatgaccctcgaggaaatgtcacgagactggttcatgctcatgcctaggcaaaagataataggccctctttgcgtgcgattggaccaggcgatcatggaaaagaacatagtactgaaagcgaac…	660
Influenza A virus (A/Gangwon/61/2016(H1N1)) segment 8 nuclear export protein (NEP) and nonstructural protein 1 (NS1) genes, complete cds.	A/Gangwon/61/2016(H1N1)	Gangwon	atggactccaacaccatgtcaagctttcaggtagactgtttcctttggcatgttcgcaagcgatttgcagacaatggattgggtgatgccccattccttgatcggctacgccgagatcaaaagtccttaaaaggaagaggcaacacccttggcctcgatatcgaaacagccactcttgttgggaaacaaatcgtggaatggatcttgaaagaggaatccagcgagacacttagaatgacaattgcatctgtacctacttcgcattacatttctgacatgaccctcgaggaaatgtcacgagactggttcatgctcatgcctaggcaaaagataataggccctctttgcgtacgattggaccaggcggtaatggaaaagaacatagtactgaaagcaaac…	660
Influenza A virus (A/swine/Geeste/12729/2010(H1N1)) segment 8 nuclear export protein (NEP) and nonstructural protein 1 (NS1) genes, complete cds.	A/swine/Geeste/12729/2010(H1N1)	Geeste	atggattcaaatactgtgtcaagctttcaggtagactgctttctttggcatgtccgcaaacgatttgcagaatgtgggcttggtgatgccccatttcttgataggcttcgccgagatcaaaagtccctaaggggaagaggcaacactcttggtctggaaatcgaaccagccactcgtgctggaaaacaaatagtgaagcgtatcctagaagaagaatacgatgaggcatttaaactaacgataccttctgtgcctacttcacgctatctaactgacatgactcttgaggagatgtcaagagactggttcatgctcaagcccaagcagaaagtggcaggttccctttgcatcagaatggaccaggcaataatggataaaaaaatcacattaaaagcaaac…	654
Influenza A virus (A/swine/Geldern/IDT2888/2004(H1N1)) segment 8 nuclear export protein (NEP) and nonstructural protein 1 (NS1) genes, complete cds.	A/swine/Geldern/IDT2888/2004(H1N1)	Geldern	atggattcaaacactgtgtcaagctttcaggtagattgctttctttggcatatccgcaagcggtttgcaaactgggggcttggcgatgccccatttctcgataggcttcgccgagaccagaagtccctaagaggaagaggcagcactcttggtctggaaatcgaaccagccactcgtgcgggaaaacaaatagtgaagcgtattctggaagaagaatacgatgaagcacttaaaataactatcgcttctgtgcctgcttcacgctatctaactgacatgactcttgaagagatgtcaagggactatttcatgctcatgcccaagcaaaaagtggcaggtcccctttgcatcagaatggaccaggcaataatggataaaaacatcacattgaaagcaaac…	693
Influenza A virus (A/swine/Georgsmarienhuette/13824-2/2011(H1N1)) segment 8 nuclear export protein (NEP) and nonstructural protein 1 (NS1) genes, complete cds.	A/swine/Georgsmarienhuette/13824-2/2011(H1N1)	Georgsmarienhuette	atggattcaaacactgtgtcaagctttcaggtagattgctttctttggcatatccgcaagcagtttgcaaactgggggcttggcgatgccccatttctcgatagacttcgccgagaccagaaatccctaagaaggagaggaagcactcttggtctggaaatcgaatcagctactcgtgcgggaaaacaaatagtgaagcgtattctggaagaagaatacagtgaagcacttaaaataaccattgcttctgtgcctgcttcacgctatttgactgacatgactcttgaagagatgtcaagggactggtttatgctcatgccaaagcaaaaaatggcaggtcccttttgcatcagaatggaccaggcaataatggataaaaccatcacattgaaagcaaac…	693
Influenza A virus (A/Germany-BY/74/2009(H1N1)) segment 8 nuclear export protein (NEP) and nonstructural protein 1 (NS1) genes, complete cds.	A/Germany-BY/74/2009(H1N1)	Germany-BY	atggactccaacaccatgtcaagctttcaggtagactgtttcctttggcatatccgcaagcgatttgcagacaatggattgggtgatgccccattccttgatcggctccgccgagatcaaaagtccttaaaaggaagaggcaacacccttggcctcgatatcgaaacagccactcttgttgggaaacaaatcgtggaatggatcttgaaagaggaatccagcgagacacttagaatgacaattgcatctgtacctacttcgcgctacctttctgacatgaccctcgaggaaatgtcacgagactggttcatgctcatgcctaggcaaaagataataggccctctttgcgtgcgattggaccaggcggtcatggaaaagaacatagtactgaaagcggac…	660
Influenza A virus (A/Giessen/6/2009(H1N1)) segment 8 nuclear export protein (NEP) and nonstructural protein 1 (NS1) genes, complete cds.	A/Giessen/6/2009(H1N1)	Giessen	atggactccaacaccatgtcaagctttcaggtagactgtttcctttggcatatccgcaagcgatttgcagacaatggattgggtgatgccccattccttgatcggctccgccgagatcaaaagtccttaaaaggaagaggcaacacccttggcctcgatatcgaaacagccactcttgttgggaaacaaatcgtggaatggatcttgaaagaggaatccagcgagacacttagaatgacaattgcatctgtacctacttcgcgctacctttctgacatgaccctcgaggaaatgtcacgagactggttcatgctcatgcctaggcaaaagataataggccctctttgcgtgcgattggaccaggcggtcatggaaaagaacatagtactgaaagcggac…	660
Influenza A virus (A/Gifu-C/67/2009(H1N1)) segment 8 nuclear export protein (NEP) and nonstructural protein 1 (NS1) genes, complete cds.	A/Gifu-C/67/2009(H1N1)	Gifu-C	atggactccaacaccatgtcaagctttcaggtagactgtttcctttggcatatccgcaagcgatttgcagacaatggattgggtgatgccccattccttgatcggctccgccgagatcaaaagtccttaaaaggaagaggcaacacccttggcctcgatatcgaaacagccactcttgttgggaaacaaatcgtggaatggatcttgaaagaggaatccagcgagacacttagaatgacaattgcatctgtacctacttcgcgctacctttctgacatgaccctcgaggaaatgtcacgagactggttcatgctcatgcctaggcaaaagataataggccctctttgcgtgcgattggaccaggcggtcatggaaaagaacatagtactgaaagcgaac…	660
Influenza A virus (A/swine/Glabbeek/21006/2014(H1N1)) segment 8 nuclear export protein (NEP) and nonstructural protein 1 (NS1) genes, complete cds.	A/swine/Glabbeek/21006/2014(H1N1)	Glabbeek	atggattcaaatactgtgtcaagctttcaggtagattgctttctttggcatatccgcaagcagtttgcaaactgggggcttggcgatgccccatttctcgataggcttcgccgagatcagaagtctctaagagggagaggcagcactcttggtctggaaatcgaatcagctactcgtgcggggaaacaaatagttaagcgtattcttgaagaagaatacgatgaagcatttaaaataaccgttgcttctgtgcctgcttcacgctatttgactgacatgactcttgaagagatgtcaagggactggttcatgctcatgcccaagcaaaaagtggcaggtcccttttgcatcagaatggaccaggcaataatggataaaaacatcacattgaaagcaaac…	693
Influenza A virus (A/swine/Gnas/12273/2010(H1N1)) segment 8 nuclear export protein (NEP) and nonstructural protein 1 (NS1) genes, complete cds.	A/swine/Gnas/12273/2010(H1N1)	Gnas	atggatttaaatactgtgtcaagctttcaggtagactgctttctttggcatgtccgcaaacgatttgcagactatgggcttggtgatgccccatttcttgataggcttcgccgagatcaaaagtccctaaggggaagaggcaacactcttggtctggaaatcgaaccagccactcttgctgggaaacaaatagtggagcgtatcctagaagaagaatccgatgaggcaattaaactaacgatagcttctgtgcctacttcacgctacctaactgacatgactcttgaagaaatgtcaagagactggttcatgctcatgcccaggcagaaaatggcaggttccctttgcatcagaatggaccaagcaataatggataaaaaaatcacattgaaagcaaac…	654
Influenza A virus (A/swine/Goldenstedt/13046/2011(H1N1)) segment 8 nuclear export protein (NEP) and nonstructural protein 1 (NS1) genes, complete cds.	A/swine/Goldenstedt/13046/2011(H1N1)	Goldenstedt	atggattcaaatactgtatcaagctttcaggtagactgctttctttggcatgtccgcaaacgatttgcagaatgtgggcttggtgatgccccatttcttgataggcttcgccgagatcaaaagtccctaaggggaagaggcaacactcttggtctggaaatcgaaccagccactcgtgctggaaaacaaatagtgaagcgtatcctagaagaagaatacgatgaggcatttaaactaacgatagcttctgtgcctacttcacgctatctaactgacatgactcttgaggaaatgtcaagagactggttaatgctcatgcccaagcagaaagtggcaggttccctttgcatcagaatggaccaggcaataatggataaaaaaatcacattaaaagcaaac…	654
Influenza A virus (A/swine/Gossau/14060-1/2011(H1N1)) segment 8 nuclear export protein (NEP) and nonstructural protein 1 (NS1) genes, complete cds.	A/swine/Gossau/14060-1/2011(H1N1)	Gossau	atggattcaaatactgtgtcaagctttcaggtagactgctttctttggcatatccgcaaacgatttgcagactgtgggcttggtgatgccccatttcttgataggattcgccgagatcaaaagtccctaaggagaagaggcaacactcttggtctggaaatcgaaccagccactcgtgctgggaaacaaatagtgaagcgtatcctaggagaagaatacgatgaggcatttaaactaacgatagcttctgtgcctacttcacgctatctaactgacatgactcttgaagaaatgtcaagagactggttcatgctcatgcccaagcagaaagtggcaggttccctttgcatcagaatggaccaagcaataatgaataaaaaaatcatattgaaagcaaac…	654
Influenza A virus (A/swine/Gottfrieding/5732/2006(H1N1)) segment 8 nuclear export protein (NEP) and nonstructural protein 1 (NS1) genes, complete cds.	A/swine/Gottfrieding/5732/2006(H1N1)	Gottfrieding	atggattcaaatactgtgtcaagctttcaggtagactgctttctttggcatgtccgcaaacgatttgcagactgtgggcttggtgatgccccatttcttgataggcttcgccgagatcaaaagtccctaaggggaagaggcaacactcttggtctggaaatcgaaccagccactcgtgctgggaaacaaatagtgaagcgtatcctagaagaagaatacgatgaggcatttaaactaacgatagcttctgtgcctacttcacgctatctaactgacatgactcttgaagaaatgtcaagagactggttcatgctcatgcccaagcagaaaatggcaggttccctttgcatcagaatggaccaagcaataatggataaaaaaatcacattgaaagcaaac…	654
Influenza A virus (A/swine/Graben/21362-2/2015(H1N1)) segment 8 nuclear export protein (NEP) and nonstructural protein 1 (NS1) genes, complete cds.	A/swine/Graben/21362-2/2015(H1N1)	Graben	atggactccaacaccatgtcaagctttcaggtagactgttttctttggcatattcgcaagcgatttgcagacaatggattgggtgatgccccattccttgaccggctacgccgagatcaaaagtccttaaaaggaagaggcaacacccttggcctcgacatcaaaacagccactcttgttgggaaacaaatcgtggaatggattttgaaagaggaacccagcgagacacttagaatgacaattgcatctgtacctacttcgcgttacatttctgacatgaccctcgaggaaatgtcacgagactggttcatgcttatgcctaggcaaaagataataggccctctttgcgtgcgattggaccaggcggtcatggaaaagaacatagtactggaagcaaac…	660
Influenza A virus (A/Gramado/LACENRS-1287/2016(H1N1)) segment 8 nuclear export protein (NEP) and nonstructural protein 1 (NS1) genes, complete cds.	A/Gramado/LACENRS-1287/2016(H1N1)	Gramado	atggaatccaacaccatgtcaagctttcaggtagactgttttctttggcatattcgcaagcgatttgcagacaatggattgggtgatgccccattccttgatcggctacgccgagatcaaaagtccttaaaaggaagaggcaacacccttggcctcgacatcaaaacagccactcttgttgggaaacaaattgtggaatggattttgaaagaggaatccagcgagacacttagaatgacaattgcatctgtacctacttcgcgttacatttctgacatgaccctcgaggaaatgtcacgagactggttcatgcttatgcctaggcaaaagataataggccctctttgcgtgcgattggaccaggcggtcatggataagaacatagtactggaagcaaac…	660
Influenza A virus (A/Great Lakes/WRAIR1664P/2009(H1N1)) nuclear export protein (NEP) and nonstructural protein 1 (NS1) genes, complete cds.	A/Great Lakes/WRAIR1664P/2009(H1N1)	Great Lakes	atggactccaacaccatgtcaagctttcaggtagactgtttcctttggcatatccgcaagcgatttgcagacaatggattgggtgatgccccattccttgatcggctccgccgagatcaaaagtccttaaaaggaagaggcaacacccttggcctcgatatcgaaacagccactcttgttgggaaacaaatcgtggaatggatcttgaaagaggaatccagcgagacacttagaatgacaattgcatctgtacctacttcgcgctacctttctgacatgaccctcgaggaaatgtcacgagactggttcatgctcatgcctaggcaaaagataatgggccctctttgcgtgcgattggaccaggcggtcatggaaaagaacatagtactgaaagcgaac…	660
Influenza A virus (A/swine/Greven/IDT2889/2004(H1N1)) segment 8 nuclear export protein (NEP) and nonstructural protein 1 (NS1) genes, complete cds.	A/swine/Greven/IDT2889/2004(H1N1)	Greven	atggattcaaacactgtgtcaagctttcaggtagattgctttctctggcatatccgcaaacggtttgcagactggggacttggtgatgctccatttctcgatcggcttcgccgagatcagaagtccctaagaggaagaagcagcactcttggtttggaaatcgaaccagccactcgtacaggaaaacaaatagtgaagcgtattctggaagaagagtacgatgaagcacttagaatgactattgcttctgtgcctgcttcatgctatctaactgacatgacccttgaagagatatcaagggactggttcatgctcatgccaaagcagaaagcgacaggttccctttgcatcagaatggaccaggcaataatggataaaaacatcacattgaaagcaaac…	693
Influenza A virus (A/swine/Gronau/14349/2011(H1N1)) segment 8 nuclear export protein (NEP) and nonstructural protein 1 (NS1) genes, complete cds.	A/swine/Gronau/14349/2011(H1N1)	Gronau	atggattcaaatactgtgtcaagctttcaggtagactgctttctttggcatgttcgcaaacgatttgcagaatgtgggcttggtgatgccccatttcttgataggcttcgccgagatcaaaagtccctaaggggaagaggcaacactcttggtctgaaaatcgaatcagccactcgtgctggaaaacaaatagtgaaacgtattctagaagaagaatatgatgaggcgtttaaactaacgatagcttctgtgcctacttcacgctatctaactgacatgactcttgaggaaatgtcaagagactggttcatgctcatgcccaagcagaaagtggcaggtcccctttgcatcagaatggaccaggcaataatggataaaaaaatcacattaaaagcaaac…	654
Influenza A virus (A/swine/Grossharie/4372/2005(H1N1)) segment 8 nuclear export protein (NEP) and nonstructural protein 1 (NS1) genes, complete cds.	A/swine/Grossharie/4372/2005(H1N1)	Grossharie	atggattcaaacactatgtcaagctttcaggtagactgctttctctggcatgtccgcaaacagtttgcagactggggacttggagatgctccatttctcgatcggcttcgccgagatcagaagtccctaagaggaagaagcagtacccttggtctggaaatcgaaccagctactcgtgcaggaaaacaaatagtggagcgcattctggaagaagagcacgatgaagcacttaaaataactatcgcttctgtgcctgcttcacgctatctaactgacatgacccttgaagagatatcaagggactggttcatgctcatgcccaagcagaaagtggcaggttccctttgcatcagaatggaccaggcaataatggataaaaacatcacattgaaagcaaac…	693
Influenza A virus (A/swine/Guenne/4847/2006(H1N1)) segment 8 nuclear export protein (NEP) and nonstructural protein 1 (NS1) genes, complete cds.	A/swine/Guenne/4847/2006(H1N1)	Guenne	atggattcaaatactgtgtcaagctttcaggtagactgctttctttggcatgtccgcaaacgatttgcagactgtgggcttggtgatgccccatttcttgataggcttcgccgagatcaaaagtccctaaggggaagaggcaacactcttggtctggaaatcgaaccagccactcgtgctgggaaacaaatagtgaagcgtatcctagaagaagaatacgatgaggcatttaaactaactatagcttctatgcctacttcacgctatctaactgacatgactcttgaagaaatgtcaagagactggttcatgctcatgcccaagcagaaggtggcaggttccctttgcatcagaatggaccaagcaataatggataaaaaaatcacattgaaagcaaac…	654
Influenza A virus (A/swine/Gueterlsoh/5610/2006(H1N1)) segment 8 nuclear export protein (NEP) and nonstructural protein 1 (NS1) genes, complete cds.	A/swine/Gueterlsoh/5610/2006(H1N1)	Gueterlsoh	atggattcaaacactgtgtcaagctttcaggtagattgctttctttggcatgtccgcaagcggtttgcaaactgggggcttggcgatgccccatttctcgataggcttcgccgagaccagaagtccctaagaggaagaggcagcactcttggtctggaaatcgaaccagctactcgtgcggggaaacaaatagtgaagcgtattctggaggaagaatacgatgaagcacttaaaataactatcgcttctgtacctgcttcacgctatctaactgacatgactcttgaagagatgtcaagggactggttcatgctcatgcccaagcaaaaagtggcaggtcccttttgcatcagaatggaccaggcaataatggataaaaacatcacattgaaagcaaac…	693
Influenza A virus (A/swine/Guetersloh/8724a/2009(H1N1)) segment 8 nuclear export protein (NEP) and nonstructural protein 1 (NS1) genes, complete cds.	A/swine/Guetersloh/8724a/2009(H1N1)	Guetersloh	atggactcaaacactgtgtcaagctttcaggtagattgctttctttggcatgtccgcaagcggtttgcaaactgggggcttggcgatgccccattcctcgataggcttcgccgagaccagaagtctctaagaggaagaggcagcactcttggtctggaaattgaaccagctactcttgctggaaaacaaatagtgaagcgtattctggaagaagaatacgatgaagcacttaaaataattaccgcttctgtgcctgcctcacgctatctaactgacatgactcttgaagagatgtccagggactggttcatgctcatgcccaagcaaaaagtgacaggtcccctttgcatcagaatggaccaggcaatagtggataaaaacatcacattgaaagcaaac…	693
Influenza A virus (A/Gujarat/008/2009(H1N1)) segment 8 nuclear export protein (NEP) and nonstructural protein 1 (NS1) genes, complete cds.	A/Gujarat/008/2009(H1N1)	Gujarat	atggactccaacaccatgtcaagctttcaggtagactgtttcctttggcatatccgcaagcgatttgcagacaatggattgggtgatgccccattccttgatcggctacgccgagatcaaaagtccttaaaaggaagaggcaacacccttggcctcgatatcgaaacagccactcttgttgggaaacaaatcgtggaatggatcttgaaagaggaatccagcgagacacttagaatgacaattgcatctgtacctacttcgcgctacctttctgacatgaccctcgaggaaatgtcacgagactggttcatgcttatgcctaggcaaaagataataggccctctttgcgtgcgattggaccaggcggtcatggaaaagaacatagtactgaaagcgaac…	660
Influenza A virus (A/Gyeonbuk/1469/2018(H1N1)) segment 8 nuclear export protein (NEP) and nonstructural protein 1 (NS1) genes, complete cds.	A/Gyeonbuk/1469/2018(H1N1)	Gyeonbuk	atggaatccaacaccatgtcaagctttcaggtagactgttttctttggcatattcgcaagcgatttgcagacaatggattgggtgatgccccattccttgatcggctacgccgagatcaaaagtccttaaaaggaagaggcaacacccttggcctcgacatcaaaacagccactcttgttgggaaacaaattgtggaatggattttgaaagaggaatccagcgagacacttagaatgacaactgcatctgtacctacttcgcgttacatttctgacatgaccctcgaggaaatgtcacgagactggttcatgcttatgcctaggcaaaagataataggccctctttgcgtgcgattggaccaggcggtcatggataagaacatagtactggaagcaaac…	660
Influenza A virus (A/reassortant/H9N2:pH1N1_RGpassage7(quail/Hong Kong/G1/1997 x California/04/2009)(H9N2)) segment 8 nuclear export protein (NEP) and nonstructural protein 1 (NS1) genes, complete cds.	A/reassortant/H9N2:pH1N1_RGpassage7(quail/Hong Kong/G1/1997 x California/04/2009)	H9N2:pH1N1_RGpassage7(quail	atggactccaacaccatgtcaagctttcaggtagactgtttcctttggcatatccgcaagcgatttgcagacaatggattgggtgatgccccattccttgatcggctccgccgagatcaaaagtccttaaaaggaagaggcaacacccttggcctcgatatcgaaacagccactcttgttgggaaacaaatcgtggaatggatcttgaaagaggaatccagcgagacacttagaatgacaattgcatctgtacctacttcgcggtacctttctgacatgaccctcgaggaaatgtcacgagactggttcatgctcatgcctaggcaaaagataataggccctctttgcgtgcgattggaccaggcgatcatggaaaagaacatagtactgaaagcgaac…	660
Influenza A virus (A/Habarovsk/01/2009(H1N1)) segment 8 nuclear export protein (NEP) and nonstructural protein 1 (NS1) genes, complete cds.	A/Habarovsk/01/2009(H1N1)	Habarovsk	atggactccaacaccatgtcaagctttcaggtagactgtttcctttggcatatccgcaagcgatttgcagacaatggattgggtgatgccccattccttgatcggctccgccgagatcaaaagtccttaaaaggaagaggcaacacccttggcctcgatatcgaaacagccactcttgttgggaaacaaatcgtggaatggatcttgaaagaggaatccagcgagacacttagaatgacaattgcatctgtacctacttcgcgctacctttctgacatgaccctcgaggaaatgtcacgagactggttcatgctcatgcctaggcaaaagataataggccctctttgcgtgcgattggaccaggcggtcatggaaaagaacatagtactgaaagcgaac…	660
Influenza A virus (A/swine/Hamersen/14228/2011(H1N1)) segment 8 nuclear export protein (NEP) and nonstructural protein 1 (NS1) genes, complete cds.	A/swine/Hamersen/14228/2011(H1N1)	Hamersen	atggattcaaatactgtgtcaagctttcaggtagactgctttctttggcatgtccgcaaacgatttgcagaatgtgggcttggtgatgccccatttcttgataggcttcgccgagaccaaaagtccctaaggggaagaggcaacactcttggtctggaaatcgaaccagccactcgtgctggaaaacaaatagtgaagcgtatcctagaagaagaatacgatgaggcatttaaactaacgataccttctgtgcctacttctcgctatctaactgacatgactcttgaggaaatgtcaagagactggttcatgctcaagcccaagcagaaagtggcaggttccctttgcatcagaatggaccaggcaataatggataaaaaaatcacattaaaagcaaac…	654
Influenza A virus (A/swine/Hannover/1/1981(H1N1)) segment 8 nuclear export protein (NEP) and nonstructural protein 1 (NS1) genes, complete cds.	A/swine/Hannover/1/1981(H1N1)	Hannover	atggattccaacactgtgtcaagctttcaggtagactgctttctttggcatgtccgcaaacgatttgcagaccgggagctgggtgatgccccattcctcgatcggcttcgccgagatcagaagtccctaagaggaagaggcagcactcttggtctggacatcgaaacagccactcgtgcgggaaagcagatagtgaagcgaattctggaggaagaatccgatgaggcacttaaaatgactattgcttctgtgcctgcttcacgctacctaactgacatgactcttgaagagatgtcaagggactggttcatgctcatgcccaagcagaaagtggcaggttccctttgcatcagaatggaccaggcaataatggataaaaacatcacattgaaagcaaac…	693
Influenza A virus (A/swine/Harreveld/21082/2014(H1N1)) segment 8 nuclear export protein (NEP) and nonstructural protein 1 (NS1) genes, complete cds.	A/swine/Harreveld/21082/2014(H1N1)	Harreveld	atggattcaaacactgtgtcaagctttcaggtagattgttttctttggcatatccgcaagcagtttgcaaactgggggtttggcgatgccccatttctcgataggcttcgtcgagaccagaaatccctaagaggaagaggcatcactcttggtttggaaatcgaaccagccactcgtgcgggaaaacaaatagtgaaacgtattctagaagaagaatacggtgaagcacttaaaatgactatcgcctctgtgcctgcttcacgctatctaaccgacatgactcttgaagagatgtcaagagactggttcatgctcatgcccaagcaaaaagtggcaggtcccctttgcatcagaatggaccaagcaataatggataaaatcatcacactgaaagcaaac…	693
Influenza A virus (A/swine/Haute-Loire/0578/2011(H1N1)) segment 8 nuclear export protein (NEP) and nonstructural protein 1 (NS1) genes, complete cds.	A/swine/Haute-Loire/0578/2011(H1N1)	Haute-Loire	atggactccaacaccatgtcaagctttcaggtagactgtttcctttggcatatccgcaagcgatttgcagacaatggattgggtgatgccccattccttgatcggctccgccgagatcaaaagtccttaaaaggaagaggcaacacccttggcctcgatatcgaaacagccactctttttggaaaacaaatcgtggaatggatcttgaaagaggaatccagcgagacacttagaatgacaattgcatctgtacctacttcgcgctacctttctgacatgaccctcgaggaaatgtcacgagactggttcatgctcatgcctaggcaaaagataataggccctctttgcgtgcgattggaccaggcggtcatggaaaagaacataatactgaaagcgaac…	660
Influenza A virus (A/swine/Hemmingen/IDT4097/2005(H1N1)) segment 8 nuclear export protein (NEP) and nonstructural protein 1 (NS1) genes, complete cds.	A/swine/Hemmingen/IDT4097/2005(H1N1)	Hemmingen	atggattcaaatactgtgtcaagctttcaggtagactgctttctttggcatgtccgcaaacgatttgcagactgtgggcttggtgatgccccatttcttgataggcttcgccgagatcaaaagtccctaaggggaagaggcaacactcttggtctggaaatcgaaccagccactcgtgctgggaaacaaatagtgaagcgtatcctagaagaagaatacgatgaggcatttaaactaacgatagcttctgtgcctacttcacgctatctaactgacatgactcttgaagaaatgtcaagagactggttcatgctcatgcccaagcagaaagtggcaggttccctttgcatcagaatggaccaagcaataatggataaaaaaatcacattgaaagcaaac…	654
Influenza A virus (A/swine/Herford/9359/2009(H1N1)) segment 8 nuclear export protein (NEP) and nonstructural protein 1 (NS1) genes, complete cds.	A/swine/Herford/9359/2009(H1N1)	Herford	atggattcaaacactgtgtcaagctttcaggtagattgctttctttggcatatccgcaagcggtttgcaaactgggggcttggcgatgccccatttctcgataggcttcgccgagaccagaagtccctaagaggaagaggcagcactcttggtttggaaatcgaaccagccactcgtgcgggaaaacaaatagtggagcgtattctagaagaagaatgcgatgaagcacttaaaataactatcgcctctgtgcctgcttcacgctatctaaccgacatgactcttgaagagatgtcaagagactggttcatgctcatgcccaagcaaaaagtggcaggtcccctttgcatcagaatggaccaggcaataatggataaaatcatcacactgaaagcaaat…	693
Influenza A virus (A/swine/Herzlake/12861/2011(H1N1)) segment 8 nuclear export protein (NEP) and nonstructural protein 1 (NS1) genes, complete cds.	A/swine/Herzlake/12861/2011(H1N1)	Herzlake	atggattcaaacactgtgtcaagctttcaggtagattgctttctttggcatatccgcaggcagtttgcaaactgggggtttggcgatgccccatttctcgataggcttcgccgagaccagaagtccttaagaggaagaggcagcactcttggtttggaaatcgaaccagccactcgtgcgggaaaacaaatagtgaagcgtattctagaagaagaatacgatgaagcacttaaaataactatcgcctctgtgcctgcttcacgctatttaaccgacatgactcttgaagaggtgtctagagactggtttatgctcatgcccaagcaaaaagtggcaggtcccctttgcatcagaatggaccaagcaataatggataaaatcatcacactgaaagcaaat…	693
Influenza A virus (A/swine/Heudorf-Messkirch/IDT14176/2011(H1N1)) segment 8 nuclear export protein (NEP) and nonstructural protein 1 (NS1) genes, complete cds.	A/swine/Heudorf-Messkirch/IDT14176/2011(H1N1)	Heudorf-Messkirch	atggactccaacaccatgtcaagctttcaggtagactgtttcctttggcatatccgcaagcgatttgcagacaatggattgggtgatgccccattccttgatcggctccgccgagatcaaaagtccttaaaaggaagaggcaacacccttggcctcgatatcgaaacagccactcttgttgggaaacaaatcgtggaatggatcttgaaagaggaatccagcgagacacttagaatgacaattgcatctgtgcctacttcgcgttacctttctgacatgaccctcgaggaaatgtcacgagactggttcatgctcatgcctaggcaaaagataataggcactctttgcgtgcgattggaccaggcggtcatggaaaagaacatagtactgaaagcgaac…	660
Influenza A virus (A/Hickox/JY2/1940(H1N1)) nuclear export protein (NEP) and nonstructural protein 1 (NS1) genes, complete cds.	A/Hickox/JY2/1940(H1N1)	Hickox	atggatcccaacactgtgtcaagctttcaggtagattgctttctttggcatgtccgcaaacgagttgcagaccaagaactaggtgatgccccattccttgatcggcttcgccgagatcagaagtccctaaagggaagaggcagcactctcggtctgaacatcgaaacagccacccgtgttggaaagcagatagtggagagaattctgaaggaagaatccgatgaggcacttaaaatgaccatggcctctgcacctgcttcgcgctacctaactgacatgactattgaggaaatgtcaagggactggttcatgctcatgcccaagcagaaagtggcaggccctctttgtatcagaatggaccaggcggtcatggataagagcatcatactgaaagcgaat…	714
Influenza A virus (A/Himeji/1/2009(H1N1)) segment 8 nuclear export protein (NEP) and nonstructural protein 1 (NS1) genes, complete cds.	A/Himeji/1/2009(H1N1)	Himeji	atggactccaacaccatgtcaagctttcaggtagactgtttcctttggcatatccgcaagcgatttgcagacaatggattgggtgatgccccattccttgatcggctccgccgagatcaaaagtccttaaaaggaagaggcaacacccttggcctcgatatcgaaacagccactcttgttgggaaacaaatcgtggaatggatcttgaaagaggaatccagcgagacacttagaatgacaattgcatctgtacctacttcgcgctacctttctgacatgaccctcgaggaaatgtcacgagactggttcatgctcatgcctaggcaaaagataataggccctctttgcgtgcgattggaccaggcgatcatggaaaagaacatagtactgaaagcgaac…	660
Influenza A virus (A/swine/Hirschberg/17193/2013(H1N1)) segment 8 nuclear export protein (NEP) and nonstructural protein 1 (NS1) genes, complete cds.	A/swine/Hirschberg/17193/2013(H1N1)	Hirschberg	atggactccaacaccatgtcaagctttcaggtagactgtttcctttggcatatccgcaagcgatttgcagacaatggattaggtgatgccccattccttgatcggctccgccgagatcaaaagtccttaaaaggaagaggcaacacccttggcctcgatatcgaaacagccactcttgttgggaaacaaatcgtggaatggatcttgaaagaggaatccagcgagacacttagaatgacaattgcatctgtacctacttcgcgttacctttctgacatgaccctcgaggaaatgtcacgagactggttcatgctcatgcctaggcaaaagataataggccctctttgcgtgcgattggaccaggcagtcatggaaaagaacataatactgaaagcgaac…	660
Influenza A virus (A/swine/Holzheim/5102/2006(H1N1)) segment 8 nuclear export protein (NEP) and nonstructural protein 1 (NS1) genes, complete cds.	A/swine/Holzheim/5102/2006(H1N1)	Holzheim	atggattcaaacactgtgtcaagctttcaggtagattgctttctttggcatgtccgcaagcggtttgcaaactgggggcttggtgatgccccattcctcgatagacttcaccgagaccagaagtccctaagaggaagaggcaacactcttggtctggaaattggaccagctactcgtgcgggaaaacaaatagtgaagcgtattctggaagaagaatatgatgaagcacttaaaataactaccgcttctgtgcctgcttcaagctatctaactgacatgactcttgaagagatgtcaagggactggttcatgctcatgcccaagcaaaaagtggcaggtcccctttgcatcagaatggaccaggcaataatggataaaaccatcacattgaaagcaaac…	693
Influenza A virus (A/swine/Homberg/7039/2008(H1N1)) segment 8 nuclear export protein (NEP) and nonstructural protein 1 (NS1) genes, complete cds.	A/swine/Homberg/7039/2008(H1N1)	Homberg	atggattcaaacactgtgtcaagctttcaggtagactgctttctctggcatgtccgcaaacagtttgcaaactggggatttggtgatgctccattcctcgataggcttcgccgagatcagaagtccctaaaaggaaggagcagtacccttggtctggaaatcgaaccagctactcgtgcaggaaaacaaatagtggagcgcattctggaagaagagcacgatgaagcacttaaaatgactatcgcttctgtgcctgcttcacgctatctaactgacatgacccttgaagagatatcaagggactggttcatgctcatgcccaagcagaaagtggcaggttccctttgcatcagaatggaccaggcaataatgaataagaacatcacattgaaagcaaac…	693
Influenza A virus (A/swine/Hornstorf/6849/2008(H1N1)) segment 8 nuclear export protein (NEP) and nonstructural protein 1 (NS1) genes, complete cds.	A/swine/Hornstorf/6849/2008(H1N1)	Hornstorf	atggattcaaatactgtgtcaagctttcaggtagactgctttctttggcatgtccgcaaacgatttgcagactatgggcttggtgatgccccatttcttgataggcttcgccgagatcaaaagtccctaaggggaagaggcaacactcttggtctggaaatcgaaccagccactcatgctgggaaattaatagtggagcgtatcctagaagaagaatacgatgaggcatttaaactaacgatagcttctgtgcctacttcacgctatctaactgacatgactcttgaagaaatgtcaagagactggttcatgctcatgcccaggcagaaaatggcaggttccctttgcatcagaatggaccaagcaataatggataaaaaaatcacattgaaagcaaac…	654
Influenza A virus (A/IIV-Anadyr/177/2009(H1N1)) segment 8 nuclear export protein (NEP) and nonstructural protein 1 (NS1) genes, complete cds.	A/IIV-Anadyr/177/2009(H1N1)	IIV-Anadyr	atggactccaacaccatgtcaagctttcaggtagactgtttcctttggcatatccgcaagcgatttgcagacaatggattgggtgatgccccattccttgatcggctccgccgagatcaaaagtccttaaaaggaagaggcaacacccttggcctcggtatcgaaacagccactcttgctgggaaacaaatcgtggaatggatcttgaaagaggaatccagcgagacacttagaatgacaattgcatctgtgcctacttcgcgctacctttctgacatgaccctcgaggaaatgtcacgagactggttcatgctcatgcctaggcaaaagataataggccctctttgcgtgcgattggaccaggcggtcatggaaaagaacatagtactgaaagcgaac…	660
Influenza A virus (A/swine/IL/25399-3/2010(H1N1)) segment 8 nuclear export protein (NEP) and nonstructural protein 1 (NS1) genes, complete cds.	A/swine/IL/25399-3/2010(H1N1)	IL	atggactccaacaccatgtcaagctttcaggtagactgtttcctttggcatatccgcaagcgatttgcagacaatggattgggtgatgccccattccttgatcggctccgccgagatcaaaagtccttaaaaggaagaggcaacacccttggcctcgatatcgaaacagccactcttgttgggaaacaaatcgtggaatggatcttgaaagaggaatccagcgagacacttagaatgacaattgcatctgtacctacttcgcgctacctttctgacatgaccctcgaggaaatgtcacgagactggttcatgctcatgcctcggcaaaagataataggccctctttgcgtgcgattggaccaggcggtcatggaaaagaacatagtactgaaagcgaac…	660
Influenza A virus (A/quail/IN/38685/1993(H1N1)) nonstructural protein 2 (NS2) and nonstructural protein 1 (NS1) genes, complete cds.	A/quail/IN/38685/1993(H1N1)	IN	atggattccaacactgtgtcaagctttcaggtagactgctttctttggcatgtccgcaaacgatttgcagaccaagaactgggtgatgccccattccttgaccggcttcgccgagatcagaaatcgctaagaggaagaggcagcactcttggtctggacatcgaaacagccactcgtgctggaaagcagatagtggagaggattctagaggaagaatccgacgaggcactcaaaatgactattgcctctgtacctgcctcacgctacctaactgacatgactcttgaagagatgtcaagagactggttcatgctaatgcccaagcaaaaagtagcaggctccctctgtatcagaatggaccaggcgattatggacaagaacatcatactgaaagcgaac…	693
Influenza A virus (A/Igrejinha/LACENRS-1803/2009(H1N1)) segment 8 nuclear export protein (NEP) and nonstructural protein 1 (NS1) genes, complete cds.	A/Igrejinha/LACENRS-1803/2009(H1N1)	Igrejinha	atggactccaacaccatgtcaagctttcaggtagactgtttcctttggcatatccgcaagcgatttgcagacaatggattgggtgatgccccattccttgatcggctccgccgagatcaaaagtccttaaaaggaagaggcaacacccttggcctcgatatcgaaacagccactcttgttgggaaacaaatcgtggaatggatcttgaaagaggaatccagcgagacacttagaatgacaattgcatctgtacctacttcgcgctacctttctgacatgaccctcgaggaaatgtcacgagactggttcatgctcatgcctaggcaaaagataataggccctctttgcgtgcgattggaccaggcgatcatggaaaagaacatagtactgaaagcgaac…	660
Influenza A virus (A/Ijui/LACENRS-2326/2009(H1N1)) segment 8 nuclear export protein (NEP) and nonstructural protein 1 (NS1) genes, complete cds.	A/Ijui/LACENRS-2326/2009(H1N1)	Ijui	atggactccaacaccatgtcaagctttcaggtagactgtttcctttggcatatccgcaagcgatttgcagacaatggattgggtgatgccccattccttgatcggctccgccgagatcaaaagtccttaaaaggaagaggcaacacccttggcctcgatatcgaaacagccactcttgttgggaaacaaatcgtggaatggatcttgaaagaggaatccagcgagacacttagaatgacaattgcatctgtacctacttcgcgctacctttctgacatgaccctcgaggaaatgtcacgagactggttcatgctcatgcctaggcaaaagataataggccctctttgcgtgcgattggaccaggcggtcatggaaaagaacatagtactgaaagcgaac…	660
Influenza A virus (A/swine/Ille et Vilaine/1455/1999(H1N1)) nuclear export protein (NEP) and nonstructural protein 1 (NS1) genes, complete cds.	A/swine/Ille et Vilaine/1455/1999(H1N1)	Ille et Vilaine	atggattcaaacactgtgtcaagctttcaggtagactgctttctctggcatgtccgcaaacggtttgcagactggggacttggtgatgctccatttctcgatcggcttcgccgagatcagaagtccctaagaggaagaagcagcactcttggtctggaaatcgaaccagccactcgtgcaggaaaacaaatagtgaagcgtattctggaagaagagtacgatgaagcacttaaaatgactatcgcttctgtgcctgcttcacgctatctaactgacatgacccttgaagagatatcaagggactggttcatgctcatgccaaagcagaaagtggcaggttccctttgcatcagaatggaccaggcaataatggataaaaacatcacattgaaagcaaac…	693
Influenza A virus (A/Iran/4394.1.7/2019(H1N1)) segment 8 nuclear export protein (NEP) and nonstructural protein 1 (NS1) genes, complete cds.	A/Iran/4394.1.7/2019(H1N1)	Iran	atggaatccaacaccatgtcaagctttcaggtagattgttttctttggcatattcgcaagcgatttgcagacaatggattgggtgatgccccattccttgatcggctacgccgagatcaaaagtccttaaaaggaagaggcaacacccttggcctcgacatcaaaacagccactcttgttgggaaacaaattgtggaatggattttgaaaggggaatccagcgagacacttagaatggcaattgcatctgtacctacttcgcgctacatttctgacatgaccctcgaggaaatgtcacgagactggttcatgcttatgcctaggcaaaagataataggccctctttgcgtgcgattggaccaggcggtcatggataagaacatagtactggaagcaaac…	660
Influenza A virus (A/Irkutsk/02/2009(H1N1)) segment 8 nuclear export protein (NEP) and nonstructural protein 1 (NS1) genes, complete cds.	A/Irkutsk/02/2009(H1N1)	Irkutsk	atggactccaacaccatgtcaagctttcaggtagactgtttcctttggcatatccgcaagcgatttgcagacaatggattgggtgatgccccattccttgatcggctccgccgagatcaaaagtccttaaaaggaagaggcaacacccttggcctcgatatcgaaacagccactcttgttgggaaacaaatcgtggaatggatcttgaaagaggaatccagcgagacacttagaatgacaattgcatctgtacctacttcgcgctacctttctgacatgaccctcgaggaaatgtcacgagactggttcatgctcatgcctaggcaaaagataataggccctctttgcgtgcgattggaccaggcggtcatggaaaagaacatagtactgaaagcgaac…	660
Influenza A virus (A/swine/Iserlohn/11287/2010(H1N1)) segment 8 nuclear export protein (NEP) and nonstructural protein 1 (NS1) genes, complete cds.	A/swine/Iserlohn/11287/2010(H1N1)	Iserlohn	atggattcaaatactgtgtcaagctttcaggtagactgctttctttggcatatccgcaaacgatttgcagaatgtgggcttggtgatgccccatttcttgataggcttcgccgagatcaaaagtccctaaggggaagaggcaacactcttggtctggaaatcgaaccagccactcgtgctggaaaacaaatagtgaagcgtatcctagaagaagaatacgatgaggcatttaaactaacgatagcttctgtgcctacttcacgctatctaactgacatgactcttgaggaaatgtcaagagactggttcatgctcatgcccaagcagaaagtggcaggttccctttgcatcagaatggaccaggcaataatgggtaaaaaaatcacattaaaagcaaac…	654
Influenza A virus (A/swine/Israel/4/2012(H1N1)) segment 8 nuclear export protein (NEP) and nonstructural protein 1 (NS1) genes, complete cds.	A/swine/Israel/4/2012(H1N1)	Israel	atggactccaacaccatgtcaagctttcaggtagattgtttcctttggcatatccgcaagcgatttgcagacaatggattgggtgatgccccattccttgatcggctccgccgagatcaaaagtccttaaaaggaagaggcaacacccttggtctcgatattgaaacagccactcttgttgggaaacaaatcgtggaatggatcttgaaagaggaatccagcgagacacttagaatgacaattgcatctgtacctacttcgcgctacctttctgacatgaccctcgaggaaatgtcacgagactggttcatgctcatgcctaggcaaaagataataggccctctttgcgtgcgattggaccaggcggtcatggaaaagaacatagtactgaaagcgaac…	660
Influenza A virus (A/swine/JY2/1931(H1N1)) nuclear export protein (NEP) and nonstructural protein 1 (NS1) genes, complete cds.	A/swine/JY2/1931(H1N1)	JY2	atggattccaacactgtgtcaagctttcaggtagactgctttctttggcatgtccgcaaacggtttgcagacaaaaaattgggtgatgccccattccttgatcggctccgccgagatcaaaagtctctaagaagaagaggcagcacccttggtctggacatcgagacagccactcgtgctggaaagcagatagtggagcggattctggaggaagaatccaacggggcacttaaaatgaccattgcctctgtacctgcttcgcgttacctagctgacatgactcttgaggagatgtcaagggactggttcatgctcatgcccaagcaaaaagtggcaggctctctttgtataagaatggaccaggcgatcatggaaaagagcatcatactgaaagcgaac…	693
Influenza A virus (A/Jaguarao/LACENRS-881/2011(H1N1)) segment 8 nuclear export protein (NEP) and nonstructural protein 1 (NS1) genes, complete cds.	A/Jaguarao/LACENRS-881/2011(H1N1)	Jaguarao	atggactccaacaccatgtcaagctttcaggtagactgtttcctttggcatatccgcaagcgatttgcagacaatggattgggtgatgccccattccttgaccggctccgcagagatcaaaagtccttaaaaggaagaggcaacacccttggcctcgatatcgaaacagccactcttgttgggaaacaaatcgtggaatggatcttgaaagaggaatccagcgagacacttagaatgacaattgcatctgtacctacttcgcgctacctttctgacatgaccctcgaggaaatgtcacgagactggttcatgctcatgcctaggcaaaagataataggccctctttgcgtgcgattggaccaggcggtcatggaaaagaacatagtactgaaagcgaac…	660
Influenza A virus (A/Jeju/759/2017(H1N1)) segment 8 nuclear export protein (NEP) and nonstructural protein 1 (NS1) genes, complete cds.	A/Jeju/759/2017(H1N1)	Jeju	atggaatccaacaccatgtcaagctttcaggtagactgttttctttggcatattcgcaagcgatttgcagacaatggattgggtgatgccccattccttgatcggctacgccgagatcaaaagtccttaaaaggaagaggcaacacccttggcctcgacatcaaaacagccactcttgttgggaaacaaattgtggaatggattttgaaagaggaatccagcgagacacttagaatgacaattgcatctgtacctacttcgcgttacatttctgacatgaccctcgaggaaatgtcacgagactggttcatgcttatgcctaggcaaaagataataggccctctttgcgtgcgattggaccaggcggtcatggataagaacatagtactggaagcaaac…	660
Influenza A virus (A/aquatic bird/Jeonju/336/2008(H1N1)) segment 8 nuclear export protein (NEP) and nonstructural protein 1 (NS1) genes, complete cds.	A/aquatic bird/Jeonju/336/2008(H1N1)	Jeonju	atggattccaacactgtgtcaagctttcaggtagactgctttctttggcatgtccgcaaacgatttgcagaccaagaactgggtgatgccccattccttgaccggcttcgccgagatcagaagtccctgagaggaagaggcagcactcttggtctggacatcgaaacagctactcgagcgggaaagcagatagtggagcggattctagaagaagaatctgatgaggcacttaaaatgactattgcttcagtgccggcttcacgctacctaactgacatgactcttgaagagatgtcaagggactggttcatgctcatgcccaaacagaaagtggcaggttccctttgcatcagaatggaccaggcaataatggataaaaacatcatattgaaagcaaac…	693
Influenza A virus (A/Jeonnam/1474/2018(H1N1)) segment 8 nuclear export protein (NEP) and nonstructural protein 1 (NS1) genes, complete cds.	A/Jeonnam/1474/2018(H1N1)	Jeonnam	atggaatccaacaccatgtcaagctttcaggtagactgttttctttggcatattcgcaagcgatttgcagacaatggattgggtgatgccccattccttgatcggctacgccgagatcaaaagtccttaaaaggaagaggcaacacccttggcctcgacatcaaaacagccactcttgttgggaaacaaattgtggaatggattttgaaagaggaatccagcgagacacttagaatgacaactgcatctgtacctacttcgcgttacatttctgacatgaccctcgaggaaatgtcacgagactggttcatgcttatgcctaggcaaaagataataggccctctttgcgtgcgattggaccaggcggtcatggataagaacatagtactggaagcaaac…	660
Influenza A virus (A/Jodhpur/526/2009(H1N1)) segment 8 nonstructural protein 1 (NS1) and nuclear export protein genes, partial cds.	A/Jodhpur/526/2009(H1N1)	Jodhpur	atggactccaacaccatgtcaagctttcaggtagactgtttcctttggcatatccgcaagcgatttgcagacaacggattgggtgatgccccattccttgatcggctccgccgagatcaaaagtccttaaaaggaagaggcaacacccttggcctcgatatcgaaacagccactcttgttgggaaacaaatcgtggaatggatcttgaaagaggaatccagcgagacacttagaatgacaattgcatctgtacctacttcgcgctacctttctgacatgaccctcgaggaaatgtcacgagactggttcatgctcatgcctaggcaaaagataataggccctctttgcgtgcgattggaccaggcggtcatggaaaagaacatagtactgaaagcgaac…	584
Influenza A virus (A/Johannesburg/159/1997(H1N1)) nuclear export protein (NEP) and nonstructural protein 1 (NS1) genes, complete cds.	A/Johannesburg/159/1997(H1N1)	Johannesburg	atggattcccacactgtgtcaagctttcaggtagattgcttcctttggcatgtccgcaaacaagttgcagaccaagatctaggtgatgccccattccttgatcggcttcgccgagatcagaagtctctaaagggaagaggcagcaatctcggtctgaacatcgaaacagccacctgtgttggaaagcaaatagtagagaggattctgaaagaagaatccgatgaggcatttaaaatgaccatggcctccgcacttgcttcgcgatacctaactgacatgactattgaagaaatgtcaagggactggttcatgctcatgcccaagcaaaaagtggcaggccctctttgtatcagaatggaccaggcgataatggataagaacatcatactgaaagcgaat…	693
Influenza A virus (A/Joshkar-Ola/CRIE-BLP/2011(H1N1)) segment 8 nuclear export protein (NEP) and nonstructural protein 1 (NS1) genes, complete cds.	A/Joshkar-Ola/CRIE-BLP/2011(H1N1)	Joshkar-Ola	atggactccaacaccatgtcaagctttcaggtagactgtttcctttggcatatccgcaagcgatttgcagacaatggattgggtgatgccccattccttgatcggctccgccgagatcaaaagtccttaaaaggaagaggcaacacccttggcctcgatatcgaaacagccactcttgttgggaaacaaatcgtggaatggatcttgaaagaggaatccagcgaggcacttagaatgacaattgcatctgtacctacttcgcgttacatttctgacatgaccctcgaggaaatgtcacgagactggttcatgctcatgcctaggcaaaagataataggccctctttgtgtgcgattggaccaggcggtcatggaaaagaacatagtactgaaagcgaac…	660
Influenza A virus (A/Kagoshima/1/2009(H1N1)) segment 8 nuclear export protein (NEP) and nonstructural protein 1 (NS1) genes, complete cds.	A/Kagoshima/1/2009(H1N1)	Kagoshima	atggactccaacaccatgtcaagctttcaggtagactgtttcctttggcatatccgcaagcgatttgcagacaatggattgggtgatgccccattccttgatcggctccgccgagatcaaaagtccttaaaaggaagaggcaacacccttggcctcgatatcgaaacagccactcttgttgggaaacaaatcgtggaatggatcttgaaagaggaatccagcgagacacttagaatgacaattgcatctgtacctacttcgcgctacctttctgacatgaccctcgaggaaatgtcacgagactggttcatgctcatgcctaggcaaaagataataggccctctttgcgtgcgattggaccaggcgatcatggaaaagaacatagtactgaaagcgaac…	660
Influenza A virus (A/Kakamega/215/2009(H1N1)) segment 8 nuclear export protein (NEP) and nonstructural protein 1 (NS1) genes, complete cds.	A/Kakamega/215/2009(H1N1)	Kakamega	atggactccaacaccatgtcaagctttcaggtagactgtttcctttggcatatccgcaagcgatttgcagacagtggattgggtgatgccccgttccttgatcggctccgccgagatcaaaagtccttaaaaggaagaggcaacacccttggcctcgatatcgaaacagccactcttgttgggaaacaaatcgtggaatggatcttgaaagaggaatccagcgagacacttagaatgacaattgcatctgtgcctacttcgcgctacctttctgacatgaccctcgaggaaatgtcacgagactggttcatgctcatgcctaggcaaaagataataggccctctttgcgtgcgattggaccaggcggtcatggaaaagaacatagtactgaaagcgaac…	660
Influenza A virus (A/swine/Kalefeld/17614/2013(H1N1)) segment 8 nuclear export protein (NEP) and nonstructural protein 1 (NS1) genes, complete cds.	A/swine/Kalefeld/17614/2013(H1N1)	Kalefeld	atggattcaaacactgtgtcaagctttcaggtagattgctttctttggcatgtccgcaagcggtttgcaaactgggggcttggcgatgccccattcctcgataggctccgccgagaccagaagtctctaagaggaagaggcagcactcttggtctggaaattgaaccagctactcgtgctgggaaacaaatagtaaagcgcattttggaagaagaatgtgatgaagcacttaaaatagttaccgcttctgtgcctgcttcacgctacctaactgacatgactcttgaagagatgtccagggactggttcatgctcatgcccaagcaaaaagtgaaaggtcccctttgcatcaggatggaccaggcaataatggataaaaacatcacattgaaagcaaac…	693
Influenza A virus (A/Kaliningrad/RII4/2011(H1N1)) nuclear export protein (NEP) and nonstructural protein 1 (NS1) genes, complete cds.	A/Kaliningrad/RII4/2011(H1N1)	Kaliningrad	atggactccaacaccatgtcaagctttcaggtagactgtttcctttggcatatccgcaagcgatttgcagacaatggattgggtgatgccccattccttgatcggctccgccgagatcaaaagtccttaaaaggaagaggcaacacccttggcctcgatatcgaaacagccactcttgttgggaaacaaatcgtggaatggatcttgaaagaggaatccagcgaggcacttagaatgacaattgcatctgtacctacttcgcgttacatttctgacatgaccctcgaggaaatgtcacgagactggttcatgctcatgcctaggcaaaagataataggccctctttgtgtgcgattggaccaggcggtcatggaaaagaacatagtactgaaagcgaac…	660
Influenza A virus (A/Kapenguria/181/2009(H1N1)) segment 8 nuclear export protein (NEP) and nonstructural protein 1 (NS1) genes, complete cds.	A/Kapenguria/181/2009(H1N1)	Kapenguria	atggactccaacaccatgtcaagctttcaggtagactgtttcctttggcatatccgcaagcgatttgcagacaatggattgggtgatgccccattccttgatcggctccgccgagatcaaaagtccttaaaaggaagaggcaacacccttggcctcgatatcgaaacagccactcttgttgggaaacaaatcgtggaatggatcttgaaagaggaatccagcgagacacttagaatgacaattgcatctgtacctacttcgcgctacctttctgacatgaccctcgaggaaatgtcacgagactggttcatgctcatgcctaggcaaaagataataggccctctttgcgtgcgattggaccaggcggtcatggaaaagaacatagtactgaaagcgaac…	660
Influenza A virus (A/swine/Karaganda/04/2020(H1N1)) segment 8 nuclear export protein (NEP) and nonstructural protein 1 (NS1) genes, complete cds.	A/swine/Karaganda/04/2020(H1N1)	Karaganda	atggaatccaacaccatgtcaagctttcaggtagactgttttctttggcatattcgcaagcgatttgcagacaatggattgggtgatgccccattccttgatcggctacgccgagatcagaagtccttaaaaggaagaggcaacacccttggcctcgacatcaaaacagccactcttgttgggaaacaaattgtggaatggattttgaaagaggaatccagcgagacacttagaatgacaattgcatctgtacctacttcgcgttacatttctgacatgaccctcgaggaaatgtcacgagactggttcatgctcatgcctaggcaaaagataataggccccctttgcgtgcgattggaccaggcggtcatggataagaacatagtactggaagcaaac…	660
Influenza A virus (A/Karasuk/01/2010(H1N1)) segment 8 nuclear export protein (NEP) and nonstructural protein 1 (NS1) genes, complete cds.	A/Karasuk/01/2010(H1N1)	Karasuk	atggactccaacaccatgtcaagctttcaggtagactgtttcctttggcatatccgcaagcgatttgcagacaatggattgggtgatgccccattccttgatcggctccgccgagatcaaaagtccttaaaaggaagaggcaacacccttggcctcgatatcgaaacagccactcttgttgggaaacaaatcgtggaatggatcttgaaagaggaatccagcgagacacttagaatgacaattgcatctgtacctacttcgcgctacctttctgacatgaccctcgaggaaatgtcacgagactggttcatgctcatgcctaggcaaaagataataggccctctttgcgtgcgattggaccaggcgatcatggaaaagaacatagtactgaaagcgaac…	660
Influenza A virus (A/Karatina/471/2009(H1N1)) segment 8 nuclear export protein (NEP) and nonstructural protein 1 (NS1) genes, complete cds.	A/Karatina/471/2009(H1N1)	Karatina	atggactccaacaccatgtcaagctttcaggtagactgtttcctttggcatatccgcaagcgatttgcagacaatggattgggtgatgccccattccttgatcggctccgccgagatcaaaagtccttaaaaggaagaggcaacacccttggcctcgatatcgaaacagccactcttgttgggaaacaaaccgtggaatggatcttgaaagaggaatccagcgagacacttagaatgacaattgcatctgtgcctacttcgcgctacctttctgacataaccctcgaggaaatgtcacgagactggttcatgctcatgcctaggcaaaagataataggccctctttgcgtgcgattggaccaggcggtcatggaaaagaacatagtactgaaagcgaac…	660
Influenza A virus (A/Karnataka/001/2009(H1N1)) segment 8 nuclear export protein (NEP) and nonstructural protein 1 (NS1) genes, complete cds.	A/Karnataka/001/2009(H1N1)	Karnataka	atggactccaacaccatgtcaagctttcaggtagactgtttcctttggcatatccgcaagcgatttgcagacaatggattgggtgatgccccattccttgatcggctccgccgagatcaaaagtccttaaaaggaagaggcaacacccttggcctcaatatcgaaacagccactcttgttgggaaacaaatcgtggaatggatcttgaaagaggaatccagcgagacacttagaatgacaattgcatctgtacctacttcgcgctacctttctgacatgaccctcgaggaaatgtcacgagactggttcatgctcatgcctaagcaaaagataataggccctctttgcgtgcgattggaccaggcggtcatggaaaagaacatagtactgaaagcgaac…	660
Influenza A virus (A/swine/Kassel/5550/2006(H1N1)) segment 8 nuclear export protein (NEP) and nonstructural protein 1 (NS1) genes, complete cds.	A/swine/Kassel/5550/2006(H1N1)	Kassel	atggattcaaatactgtgtcaagctttcaggtagactgctttctttggcatgtccgcaaacgatttgcagactatgggcttggtgatgccccatttcttgataggcttcgccgagatcaaaagtccctaaggggaagaggcaacactcttggtctggaaatcgaaccagccactcgtgatgggaaacaaatagtgaagcgtatcctagaagaagaatacgatgaggcatttaaactaacgatagcttctgtgcctacttcacgctatctaactgacatgactcttgaagaaatgtcaagagactggttcatgctcatgcccaagcagaaaatggcaggttccctttgcatcagaatggaccaagcaataatggataaaaaaatcacattgaaagcaaac…	654
Influenza A virus (A/Kawasaki/6/1986(H1N1)) nuclear export protein (NEP) and nonstructural protein 1 (NS1) genes, complete cds.	A/Kawasaki/6/1986(H1N1)	Kawasaki	atggatcctaacactgtgtcaagctttcaggtagattgcttcctttggcatgtccgcaaacaagttgcagaccaagaactaggtgatgccccattccttgatcggcttcgccgagatcagaagtccctaaggggaagaggcagtactctcggtctgaacatcgaaacagccacccgtgttggaaagcagatagtggagaggattctgaaggaagaatccgatgaggcacttaaaatgaccatggcctccgcacctgcttcgcgatacctaactgacatgactattgaggaaatgtcaagggactggttcatgctaatgcccaagcagaaagtggcaggccctctttgtatcagaatggaccaggcaatcatggataagaacatcatattgaaagcgaat…	654
Influenza A virus (A/Keiyo/96/2009(H1N1)) segment 8 nuclear export protein (NEP) and nonstructural protein 1 (NS1) genes, complete cds.	A/Keiyo/96/2009(H1N1)	Keiyo	atggactccaacaccatgtcaagctttcaggtagactgtttcctttggcatatccgcaagcgatttgcagacaatggattgggtgatgccccattccttgatcggctccgccgagatcaaaagtccttaaaaggaagaggcaacacccttggcctcgatatcgaaacagccactcttgttgggaaacaaatcgtggaatggatcttgaaagaggaatccagcgagacacttagaatgacaattgcatctgtacctacttcgcgctacctttctgacatgaccctcgaggaaatgtcacgagactggttcatgctcatgcctaggcaaaagataataggccctctttgcgtgcgattggaccaggcggtcatggaaaagaacatagtactgaaagcgaac…	660
Influenza A virus (A/Kitale/532/2009(H1N1)) segment 8 nuclear export protein (NEP) and nonstructural protein 1 (NS1) genes, complete cds.	A/Kitale/532/2009(H1N1)	Kitale	atggactccaacaccatgtcaagctttcaggtagactgtttcctttggcatatccgcaagcgatttgcagacaatggattgggtgatgccccattccttgatcggctccgccgagatcaaaagtccttaaaaggaagaggcaacacccttggcctcgatatcgaaacagccactcttgttgggaaacaaatcgtggaatggatcttgaaagaggaatccagcgagacacttagaatgacaattgcatctgtgcctacttcgcgctacctttctgacatgaccctcgaggaaatgtcacgagactggttcatgctcatgcctaggcaaaagataataggccctctttgcgtgcgattggaccaggcggtcatggaaaagaacatagtactgaaagcgaac…	660
Influenza A virus (A/swine/Klein Wanzleben/17303/2013(H1N1)) segment 8 nuclear export protein (NEP) and nonstructural protein 1 (NS1) genes, complete cds.	A/swine/Klein Wanzleben/17303/2013(H1N1)	Klein Wanzleben	atggattcaaacacagtgtcaagctttcaggtagactgctttctctggcatgtccgcaaaaggtttgcagactggggacttggtgatgctccatttctcgatcggcttcgccgagatcagaagtccctaagaggaagaagcagcaccattggtctggaaatcgaaccagccactcgtgcagggaaacaaatagtggagcgtattctggaggaagaatatgatgaagcacttaagataaatatcgcttctatgcctgcttcacgctatctaactgacatgacccttgaagaaatttcaagggactggttcatgctcatgcccaagcagaaagtggcgggttccctttgcatcaaaatggaccaggcaataatggataaaaacatcacattgaaagcaaac…	693
Influenza A virus (A/swine/Klosterseelte/7129/2008(H1N1)) segment 8 nuclear export protein (NEP) and nonstructural protein 1 (NS1) genes, complete cds.	A/swine/Klosterseelte/7129/2008(H1N1)	Klosterseelte	atggattcaaacactgtgtcaagctttcaggtagattgctttctttggcatgtccgcagacggtttgcaaactgggggcttggcgatgccccatttctcgataggcttcgccgagaccagaagtccctaagaggaagaggcagcactcttggtctggaaatcgaacaagctacttgtgcggggaaacaaatagtgaagcgtattctggaagaagaatacgatgaagcacttaaaataactatcgcttctgtgcctgcttcacgctatctaactgacatgactcttgaagagatgtcaagggactggttcatgctcatgcccaagcaaaaagtggcaggtcccttttgcatcagaatggaccaggcaataatggataaaaacatcacattgaaagcaaac…	693
Influenza A virus (A/swine/Kneheim/3066/2004(H1N1)) segment 8 nuclear export protein (NEP) and nonstructural protein 1 (NS1) genes, complete cds.	A/swine/Kneheim/3066/2004(H1N1)	Kneheim	atggattcaaacactgtgtcaagctttcaggtagactgctttctttggcatatccgcaaacggtttgcagaccgggaacttggcgatgccccatttctcgataggcttcgccgagatcagaagtccctgagagggagaagcagcactcttggtctggaaatcgaaccagccactcgtgcgggaaaacaaatagtgaagcgtattctggaagaagaatacgaggaggcgcttaaaatgaatatcgcttctgtgcctgcttcacgctatctaactgacatgactcttgaagagatgtcaagggactggttcatgctcatgccaaagcagaaagtggcaggtcccctttgcatcaaaatggaccaggcaataatggataaaaacatcacattgaaagcaaac…	693
Influenza A virus (A/Kobe/1/2009(H1N1)) segment 8 nuclear export protein (NEP) and nonstructural protein 1 (NS1) genes, complete cds.	A/Kobe/1/2009(H1N1)	Kobe	atggactccaacaccatgtcaagctttcaggtagactgtttcctttggcatatccgcaagcgatttgcagacaatggattgggtgatgccccattccttgatcggctccgccgagatcaaaagtccttaaaaggaagaggcaacacccttggcctcgatatcgaaacagccactcttgttgggaaacaaatcgtggaatggatcttgaaagaggaatccagcgagacacttagaatgacaattgcatctgtacctacttcgcgctacctttctgacatgaccctcgaggaaatgtcacgagactggttcatgctcatgcctaggcaaaagataataggccctctttgcgtgcgattggaccaggcgatcatggaaaagaacatagtactgaaagcgaac…	660
Influenza A virus (A/swine/Krerensen/4662/2005(H1N1)) segment 8 nuclear export protein (NEP) and nonstructural protein 1 (NS1) genes, complete cds.	A/swine/Krerensen/4662/2005(H1N1)	Krerensen	atggattcaaacactgtgtcaagctttcaggtagattgctttctttggcatgtccgcaagcggtttgcaaactgggggcttggcgatgccccatttctcgataggcttcgccgagaccagaagtccctaagaggaagaggcagcactcttggtctggaaatcgaaccagctactcgtgcggggaaacaaatagtgaagcgtattctggaagaagaatacgatgaagcactaaaaataactatcgcttctgtacctgcttcacgctatctaactgacatgactctagaagagatgtcaagggactggttcatgctcatgcccaagcaaaaagtggcaggtcccttttgcatcagaatggaccaggcaataatggataaaaacatcacattgaaagcaaac…	693
Influenza A virus (A/swine/Kroge/IDT4192/2005(H1N1)) segment 8 nuclear export protein (NEP) and nonstructural protein 1 (NS1) genes, complete cds.	A/swine/Kroge/IDT4192/2005(H1N1)	Kroge	atggattcaaatactgtgtcaagctttcaggtagactgctttctttggcatgtccgcaaacgatttgcagactgtgggcttggtgatgccccatttcttgataggcttcgccgagatcaaaaatccctaaggggaagaggcaacacccttggtctggaaatcgaaccagccactcgtgctgggaaacaaatagtgaagcgtatcctagaagaagaatacgatgaggcattgaaactaacgatagcttctgtgcctacttcacgctatctaactgacatgactcttgaagaaatgtcaagagactggttcatgctcatgcccaagcagaaagtggcaggttccctttgcatcagaatggaccaagcaataatggataaaaaaatcacattgaaagcaaac…	654
Influenza A virus (A/Kurgan/01/2009(H1N1)) segment 8 nuclear export protein (NEP) and nonstructural protein 1 (NS1) genes, complete cds.	A/Kurgan/01/2009(H1N1)	Kurgan	atggactccaacaccatgtcaagctttcaggtagactgtttcctttggcatatccgcaagcgatttgcagacaatggattgggtgatgccccattccttgatcggctccgccgagatcaaaagtccttaaaaggaagaggcaacacccttggcctcgatatcgaaacagccactcttgttgggaaacaaatcgtggaatggatcttgaaagaggaatccagcgagacacttagaatgacaattgcatctgtgcctacttcgcgctacctttctgacatgaccctcgaggaaatgtcacgagactggttcatgctcatgcctaggcaaaagataataggccctctttgcgtgcgattggaccaggcggtcatggaaaagaacatagtactgaaagcgaac…	660
Influenza A virus (A/Kw/1/1957(H1N1)) nuclear export protein (NEP) and nonstructural protein 1 (NS1) genes, complete cds.	A/Kw/1/1957(H1N1)	Kw	atggatcctaacactgtgtcaagctttcaggtagattgcttcctttggcatgtccgcaaacaagttgcagaccaagaactaggtgatgccccattccttgatcggcttcgccgagatcagaagtccctaaggggaagaggcagcactctcggtctgaacatcgaaacagccacccgtgttggaaagcagatagtggagaggattctgaaggaagaatccgatgaggcacttaaaatgaccatggcctccgcacctgcttcgcgatacctaactgacatgactattgaggaaatgtcaagggactggttcatgctaatgcccaagcagaaagtggcaggccctctttgtatcagaatggaccaggcaatcatggataagaacatcatactgaaagcgaat…	714
Influenza A virus (A/swine/Kyoto/3/1979(H1N1)) NS1, NS2 genes for nonstructural protein 1, nonstructural protein 2, complete cds.	A/swine/Kyoto/3/1979(H1N1)	Kyoto	atggattccaacactgtgtcaagctttcaggtagactgcttcctttggcatatccgcaaacggtttgcggacaatggattgggtgatgccccattccttgatcggctccgccgagatcaaaagtccctaaaaggaagaggcagcacccttggtcttaacatcgagacagccactcttgctgggaagcaaattgtggagtggattctgaaagaagaatccaatgagacacttaagatgaccattgcatctgtaccttcttcgcgctacctagcggacatgacccttgaggaaatgtcaagggattggttcatgctcatgcctaggcaaaaggtggtaggctctctttgtgtgcgaatggaccaggcaatcatggaaaaaaacatcatactgaaagcgaac…	660
Influenza A virus (A/blue winged teal/LA/B228/1986(H1N1)) segment 8 nonstructural protein 2 (NS2) and nonstructural protein 1 (NS1) genes, complete cds.	A/blue winged teal/LA/B228/1986(H1N1)	LA	atggattccaacacgataacctcgtttcaggtagattgctatctatggcacataagaaagctgctcagcatgagagacatgtgtgatgctccctttgatgatagactcagaagagatcaaaaggcattaaagggaagaggcagcacacttgggctcgacctgcgagtggccacaatggaaggcaaaaaggttgttgaagacatcctaaagagtgagacggatgaaaatctcaaaattgcaattgcatccagccctgctcctcggtacattaccgatatgagcatagaggaaataagcagggaatggtacatgctcatgccaaggcagaagataacagggggtctgatggtgaaaatggatcaggccattatggacaagaggataatactcaaagcaaac…	693
Influenza A virus (A/La Reunion/803/2010(H1N1)) segment 8 nuclear export protein (NEP) and nonstructural protein 1 (NS1) genes, complete cds.	A/La Reunion/803/2010(H1N1)	La Reunion	atggactccaacaccatgtcaagctttcaggtagactgtttcctttggcatatccgcaagcgatttgcagacaatggattgggtgatgccccattccttgatcggctccgccgagatcaaaagtccttaaaaggaagaggcaacacccttggcctcgatatcgaaacagccactcttgttgggaaacaaatcgtggaatggatcttgaaagaggaatccagcgagacacttagaatgacaattgcatctgtacctacttcgcgttacctttctgacatgaccctcgaggaaatgtcacgagactggttcatgctcatgcctaggcaaaagataataggccctctttgcgtgcgattggaccaggcggtcatggaaaagaacatagtactgaaagcgaac…	660
Influenza A virus (A/swine/Laar/4772/2005(H1N1)) segment 8 nuclear export protein (NEP) and nonstructural protein 1 (NS1) genes, complete cds.	A/swine/Laar/4772/2005(H1N1)	Laar	atggattcaaacactgtgtcaagctttcaggtagactgctttctgtggcatgtccgcaaacgggttgcagactggaggcttggcgatgccccatttctcgataggcttcgccgagaccagaagtccctaagaggaagaggcagcactcttggtctggaaatcgaacctgctactcgtgcggggaaacaaatagtgaagcgtattctggaagaagaacacgatgaggcacttaaaataactattgcttctgtgcctgcttcacgctatttaactgacatgactcttgaggagatgtcaagggaatggttcatgcttatgcccaagcagaaagtggcaggtcccctttgcgtcagaatggaccaggcaataatggataaaaacatcacattgaaagcaaac…	693
Influenza A virus (A/swine/Laer/IDT3893/2005(H1N1)) segment 8 nuclear export protein (NEP) and nonstructural protein 1 (NS1) genes, complete cds.	A/swine/Laer/IDT3893/2005(H1N1)	Laer	atggattcaaacactgtgtcaagctttcaggtagactgttttctttggcatgtccgcaaacggtttgcagaccgggaacttggcgatgccccatttctcgataggcttcgccgagatcagaagtccctaagagggagaagcagcactcttggtctggaaatcgaaccagccactcgtgcgggaaaacaaatagtgaagcgtattctggaagaagaatacgaggaggcgcttaaaatgaatatcgcttccgtgcctgcttcacgctatctaactgacatgactcttgaagagatgtcaagggactggttcatgctcatgccaaagcagaaagtggcaggtcccctttgcatcaaaatggaccaggcaataatggatagaaacatcacattgaaagcaaac…	693
Influenza A virus (A/swine/Laiwu/16/2017(H1N1)) segment 8 nuclear export protein (NEP) and nonstructural protein 1 (NS1) genes, complete cds.	A/swine/Laiwu/16/2017(H1N1)	Laiwu	atggactccaacactgtgtcaagctttcaggtagactgcttcctttggcacgtccgcaaacggtttgcagacaacggattgagtgatgccccattccttgaccggctccgccgagaccaaaagtccctaaaaggaagaggcagcacccttggcctagacatcgagacagccactctcgttgggaaacaaattgtggagtggattttaaaagaggaatccagtgaaacacttaagatgaccattgcatctgtacctacttcgcgctacatagctgacatgaccctcgaggagatgtcacgagactggttcatgctcatgcctaggcacaagatagtaggctctctttgtgttcgaatggaccaggcgatcattgaaaagaacatcatactgaaagcgaac…	660
Influenza A virus (A/swine/Langefoerden/IDT14189/2011(H1N2)) segment 8 nuclear export protein (NEP) and nonstructural protein 1 (NS1) genes, complete cds.	A/swine/Langefoerden/IDT14189/2011(H1N2)	Langefoerden	atggactccaacaccatgtcaagctttcaggtagactgtttcctttggcatatccgcaagcgatttgcagacaatggattgggtgatgccccattccttgatcggctccgccgagatcaaaagtcattaaaaggaagaggcaacacccttggcctcgatatcgaaacagccactcttgttgggaaacaaatcgtggaatggatcttgaaagaggaatccagcgagacacttagaatgacaattgcatccgtgcctacttcgcgctacctttttggcatgaccctcgaggaaatgtcacgagactggttcatgctcatgcctaggcaaaagataataggccctctttgcgtgcgattggaccaggcggtcatggaaaagaacatagtactgaaagcgaac…	660
Influenza A virus (A/swine/Langen/20991/2014(H1N1)) segment 8 nuclear export protein (NEP) and nonstructural protein 1 (NS1) genes, complete cds.	A/swine/Langen/20991/2014(H1N1)	Langen	atggattcaaacactgtgtcaagctttcaggtagattgctttctttggcatgtccgcaaacggtttgcaaactgggggcttggcgatgccccatttctcgacaggcttcgccgagaccagaagtccctaagaggaagaggcagcactcttggtctagaaatcgaaccagctactcgtgtggggaaacaaatagtggagcgtattctggagaaagaatacgatgaagcacttaaaataactatcgcttctgtacctgcttcacgctatctaactgacatgactcttgaagagatgtcaagggactggttcatgctcatgcccaagcaaaaagtgacaggtctcttttgcatcagaatggaccaggcaataatggataaaaacatcacattgaaggcaaac…	693
Influenza A virus (A/swine/Langenamming/18152/2013(H1N1)) segment 8 nuclear export protein (NEP) and nonstructural protein 1 (NS1) genes, complete cds.	A/swine/Langenamming/18152/2013(H1N1)	Langenamming	atggactcaaacactgtgtcaagctttcaggtagattgcttcctttggcatgtccgcaatcggtttgcaaactgtgggcttggcgatgccccatttctcgataggcttcgccgagaccagaaatccctaagaggaagaggcagcactcttggtctggaaatcgaaccagctactcgtgtggggaaacaaatagtgaagcgtattctggaggaagaatacgatgaagcacttaaaataactatcgcttctgtacctgcttcacgctatctaactgacatgactcttgaagagatgtcaagggactggttcatgctcatgcccaagcaaaaagtggcaggtcccttttgcatcagaatggaccaggcaataatgaataaaaacatcacattgaaggcaaac…	693
Influenza A virus (A/swine/Legden/14730/2012(H1N1)) segment 8 nuclear export protein (NEP) and nonstructural protein 1 (NS1) genes, complete cds.	A/swine/Legden/14730/2012(H1N1)	Legden	atggattcaaacactgtgtcaagctttcaggtagattgctttctttggcatgtccgcaaacggtttgcaaactgggggcttggcgatgccccatttctcgataggcttcgccgagaccagaagtccctaagaggaagaggcagcactcttggtctggaaatcgaaccagctactcgtgtggggaaacaaatagtgaagcgtattctggaggaagaatacgatgaagcacttaaaataactatcgcttctgtacccgcttcacgctatctaactgacatgactcttgaagagatgtcaagggactggttcatgctcatgcccaagcaaaaagtggcaggtcccttttgcatcagaatggaccaggcaataatggataaaaacatcacattgaaggcaaac…	693
Influenza A virus (A/swine/Lichtenau/5045/2006(H1N1)) segment 8 nuclear export protein (NEP) and nonstructural protein 1 (NS1) genes, complete cds.	A/swine/Lichtenau/5045/2006(H1N1)	Lichtenau	atggattcaaatactgtgtcaagctttcaggtagactgctttctttggcatgtccgcaaacgatttgcaaactgtggacttggtgatgccccatttcttgataggcttcgccgagatcaaaagtccctaaggggaagaggcaacactcttggtctggaaatcgaaccagccactcgtgctgggaaacaaatagtgaagcgtatcctagaagaagaatacgatgaggcatttaaactaacgatagcttctgtgcctacttcacgctatctaactgacatgactcttgaagaaatgtcaagagactggttcatgctcatgcccaagcagaaagtgacaggttccctttgcatcagaatggaccaagcaataatggataaaaaaatcacattgaaagcaaac…	654
Influenza A virus (A/swine/Lidkoeping/1193/2002(H1N1)) segment 8 nuclear export protein (NEP) and nonstructural protein 1 (NS1) genes, complete cds.	A/swine/Lidkoeping/1193/2002(H1N1)	Lidkoeping	atggattcaaacactatgtcaagctttcaggtagactgctttctctggcatgtccgcaaacggtttgcagactggggaattggtgatgctccatttctcgatcggcttcgccgagatcagaagtccctaagaggaagaagcagcactcttggtctggaaatcgaaccagccactcgtgcaggaaaacaaatagtgaagcgtattctggaggaagagtacgatgaagcacttaagataactatcgcttctgtgcctgcttcacgctatctaactgatatgacccttgaagagatatcaagggactggttcatgctcatgcccaagttgaaagtggcaggttccctttgcatcagaatggaccaggcaataatggataaaaacatcacattgaaagcaaac…	693
Influenza A virus (A/Limoges/1159/2010(H1N1)) segment 8 nuclear export protein (NEP) and nonstructural protein 1 (NS1) genes, complete cds.	A/Limoges/1159/2010(H1N1)	Limoges	atggactccaacaccatgtcaagctttcaggtagactgtttcctttggcatatccgcaagcgatttgcagacaatggattgggtgatgccccattccttgatcggctccgccgagatcaaaagtccttaaaaggaagaggcaacacccttggcctcgatatccaaacagccactcttgttgggaaacaaatcgtggaatggatcttgaaagaggaatccagcgagacacttagaatgacaattgcatctgtacctacttcgcgctacctttctgacatgaccctcgaggaaatgtcacgagactggttcatgctcatgcctaggcaaaagataataggccctctttgcgtgcgattggaccaggcggtcatggaaaagaacatagtactgaaagcgaac…	660
Influenza A virus (A/Lipetsk/CRIE-BVV/2009(H1N1)) segment 8 nuclear export protein (NEP) and nonstructural protein 1 (NS1) genes, complete cds.	A/Lipetsk/CRIE-BVV/2009(H1N1)	Lipetsk	atggactccaacaccatgtcaagctttcaggtagactgtttcctttggcatatccgcaagcgatttgcagacaatggattgggtgatgccccattccttgatcggctccgccgagatcaaaagtccttaaaaggaagaggcaacacccttggcctcgatatcgaaacagccactcttgttgggaaacaaatcgtggaatggatcttgaaagaggaatccagcgagacacttagaatgacaattgcatctgtgcctacttcgcgctacctttctgacatgaccctcgaggaaatgtcacgagactggttcatgctcatgcctaggcaaaagataataggccctctttgcgtgcgattggaccaggcggtcatggaaaagaacatagtactgaaagcgaac…	660
Influenza A virus (A/swine/Lippetal/6292/2007(H1N1)) segment 8 nuclear export protein (NEP) and nonstructural protein 1 (NS1) genes, complete cds.	A/swine/Lippetal/6292/2007(H1N1)	Lippetal	atggattcaaacactgtgtcaagctttcaggtagattgctttctttggcatgtccgcaagcggtttgcaaactgggggcttggcgatgccccatttctcgataggcttcgcagagaccagaagtccttaagaggaagaggcagcactcttggtctggaaatcgaaccagctactcgtgcggggaaacaaatagtgaagcgtattctggaggaagaatacgatgaagcacttaaaataactatcgcttctgtacctgcttcacgctatctaactgacatgactcttgaagagatgtcaagggactggttcatgctcatgcccaagcaaaaagtggcaggtcccttttgcatcagaatggaccaggcaataatggataaaaacatcacattgaaagcaaac…	693
Influenza A virus (A/Lisboa/26/2009(H1N1)) segment 8 nuclear export protein (NEP) and nonstructural protein 1 (NS1) genes, complete cds.	A/Lisboa/26/2009(H1N1)	Lisboa	atggactccaacaccatgtcaagctttcaggtagactgtttcctttggcatatccgcaagcgatttgcagacaatggattgggtgatgccccattccttgatcggctccgccgagatcaaaagtccttaaaaggaagaggcaacacccttggcctcgatatcgaaacagccactcttgttgggaaacaaatcgtggaatggatcttgaaagaggaatccagcgagacacttagaatgacaattgcatctgtacctacttcgcgctacctttctgacatgaccctcgaggaaatgtcacgagactggttcatgctcatgcctaggcaaaagataataggccctctttgcgtgcgattggaccaggcgatcatggaaaagaacatagtactgaaagcgaac…	660
Influenza A virus (A/swine/London/Scholtissek lab(H1N1)) segment 8 nuclear export protein (NEP) and nonstructural protein 1 (NS1) genes, complete cds.	A/swine/London/Scholtissek lab(H1N1)	London	atggattccaacactgtgtcaagctttcaggtagactgctttctttggcatgtccgcaaacggtttgcagacaaaaaattgggtgatgccccattccttgatcggctccgccgagatcaaaagtctctaagaggaagaggcagcacccttggtctggacatcgagacagccactcgtgctggaaagcagatagtggagcggattctggaggaagaatccaacggggcacttaaaatgaccattgcctctgtacctgcttcgcgttacctagctgacatgactcttgaggagatgtcaagggactggttcatgctcatgcccaagcaaaaagtggcaggctctctttgtataagaatggaccaggcgatcatggaaaagagcatcatactgaaagcgaac…	693
Influenza A virus (A/swine/Lutol/3/2000(H1N1)) nuclear export protein (NEP) and nonstructural protein 1 (NS1) genes, complete cds.	A/swine/Lutol/3/2000(H1N1)	Lutol	atggattcaaacactgtgtcaagctttcaggtagactgctttctctggcatgtccgcaaacggtttgcagactggggacttggtgatgctccatttctcgatcggcttcgccgagatcagaagtccctaagaggaagaagcagcactctcggtctggaaatcgaaccagccactcgtgcagggaaacaaatattgaagcgtattctggaagaagagtacgatgaagcacttaaaatgactatcgcttctgtgcctgcttcacgctacctaactgacatgacccttgaagagatatcaagggactggttcatgctcatgccaaagcagaaagtggcaggttccctttgcatcagaatggaccaggcaataatggataaaaatatcacattgaaagcaaac…	693
Influenza A virus (A/turkey/MO/21939/1987(H1N1)) segment 8 nonstructural protein 2 (NS2) and nonstructural protein 1 (NS1) genes, complete cds.	A/turkey/MO/21939/1987(H1N1)	MO	atggactccaacacgataacctcgtttcaggtagattgctatctatggcacataagaaagctgctcagcgtgagagacatgtgtgatgctccctttgatgatagactcaggagagatcaaaaggcattaaagggaagaggcagcacacttgggctcgacctgcgagtggctacaatggaaggcaaaaagattgttgaggacatcctaaagagtgagacggatgaaaatctcaagattgcaattgcatccagccctgctcctcggtatattactgatatgagcatagaggaaataagcagggaatggtacatgctcatgcccaggcagaagataacagggggtctgatggtgaaaatggaccaggccattatggacaagaggataacactcaaagcaaat…	693
Influenza A virus (A/Magadan/02/2009(H1N1)) segment 8 nuclear export protein (NEP) and nonstructural protein 1 (NS1) genes, complete cds.	A/Magadan/02/2009(H1N1)	Magadan	atggactccaacaccatgtcaagctttcaggtagactgtttcctttggcatatccgcaagcgatttgcagacaatggattgggtgatgccccattccttgatcggctccgccgagatcaaaagtccttaaaaggaagaggcaacacccttggcctcgatatcgaaacagccactcttgttgggaaacaaatcgtggaatggatcttgaaagaggaatccagcgagacacttaaaatgacaattgcatctgtgcctacttcgcgctacctttctgacatgaccctcgaggaaatgtcacgagactggttcatgctcatgcctaggcaaaagataataggccctctttgcgtgcgattggaccaggcggtcatggaaaagaacatagtactgaaagcgaac…	660
Influenza A virus (A/Maipu/p20d1/2011(H1N1)) segment 8 nuclear export protein (NEP) and nonstructural protein 1 (NS1) genes, complete cds.	A/Maipu/p20d1/2011(H1N1)	Maipu	atggactccaacaccatgtcaagctttcaggtagactgtttcctttggcatatccgcaagcgatttgcagacaatggattgggtgatgccccattccttgatcggctccgccgagatcaaaagtccttaaaaggaagaggcaacacccttggcctcgatatcgaaacagccactcttgttgggaaacaaatcgtggaatggatcttgaaagaggaatccagcgagacacttagaatgacaattgcatctgtacctacttcgcgctacctttctgacatgaccctcgaggaaatgtcacgagactggttcatgctcatgcctaggcaaaagataataggccctctttgcgtgcgattggaccaggcgatcatggaaaagaacatagtactgaaagcgaac…	660
Influenza A virus (A/Makhachkala/58/2019(H1N1)) segment 8 nuclear export protein (NEP) and nonstructural protein 1 (NS1) genes, complete cds.	A/Makhachkala/58/2019(H1N1)	Makhachkala	atggaatctaacaccatgtcaagctttcaggtagactgttttctttggcatattcgcaagcgatttgcagacaatggattgggtgatgcccctttccttgatcggctacgccgagatcaaaagtccttaaaagggagaggcaacacccttggcctcgacatcaaaacagccactcttgttgggaaacaaattgtggaatggattttgaaagaggaatccagcgagacacttagaatgacaattgcatctgtacctacgtcgcgttacatttctgacatgaccctcgaggaaatgtcacgagactggttcatgcttatgcctaggcaaaagataataggccctctttgcgtgcgattggaccaggcggtcatggataagaacatagtactggaagcaaac…	660
Influenza A virus (A/swine/Malching/7497/2008(H1N1)) segment 8 nuclear export protein (NEP) and nonstructural protein 1 (NS1) genes, complete cds.	A/swine/Malching/7497/2008(H1N1)	Malching	atggattcaaatactgtgtcaagctttcaggtagactgctttctttggcatgtccgcaaacgatttgcagactgtgggcttggtgatgccccatttcttgataggcttcgacgagatcaaaagtccctaaggggaagaggcaacactcttggtctggaaatcgaaccagccactcgtgctgggaaacaaatagtgaagcgtatcctagaagaagaatacaatgaggcatttaaactaacgatagcttctgtgcctacttcacactatctaactgatatgactcttgaagaaatgtcaagagactggttcatgctcatgcccaagcagaaagtgacaggttccctttgcatcagaatggaccaggcaataatggataaaaaaatcacattgaaagcaaac…	654
Influenza A virus (A/Malindi/238/2009(H1N1)) segment 8 nuclear export protein (NEP) and nonstructural protein 1 (NS1) genes, complete cds.	A/Malindi/238/2009(H1N1)	Malindi	atggactccaacaccatgtcaagctttcaggtagactgtttcctttggcatatccgcaagcaatttgcagacaatggattgggtgatgccccattccttgatcggctccgccgagatcaaaagtccttaaaaggaagaggcaacacccttggcctcgatatcgaaacagccactcttgttgggaaacaaatcgtggaatggatcttgaaagaggaatccagcgagacacttagaatgacaattgcatctgtacctacttcgcgctacctttctgacatgaccctcgaggaaatgtcacgagactggttcatgctcatgcctaggcaaaagataataggccctctttgcgtgcgattggaccaggcggtcatggaaaagaacatagtactgaaagcgaac…	660
Influenza A virus (A/swine/Mariaheide/21031/2014(H1N1)) segment 8 nuclear export protein (NEP) and nonstructural protein 1 (NS1) genes, complete cds.	A/swine/Mariaheide/21031/2014(H1N1)	Mariaheide	atggattcaaacactgtgtcaagctttcaggtagattgctttctttggcatgtccgcaagcggtttgcaaactgggggcttggcgatgccccattcctcgataggcttcgccgagaccagaagtctctaagaggaagaagcagcactcttggtctggaaattgaaccagctactcgtgctggaaaacaaatagtgaagcgtattctaaaagaagaatacgatgaagcacttaaaataactaccgcttctgtgcctgcttcacgttatttaactgacatgactcttgaagaaatgtccagagactggttcatgctcatgcccaagcaaaaagtgacaggtcccctttgcatcagaatggaccaggcaataatggataaaaacatcacactgaaagcaaac…	693
Influenza A virus (A/mallard/Marquenterre/Z237/1983(H1N1)) segment 8 nuclear export protein (NEP) and nonstructural protein 1 (NS1) genes, complete cds.	A/mallard/Marquenterre/Z237/1983(H1N1)	Marquenterre	atggattccaacactgtgtcaagctttcaggtagactgctttctttggcatgtccgcaaacgatttgcagaccaagaactgggtgatgccccattcctcgaccggcttcgccgagatcagaagtccctaagaggaagaggcagcactcttggtctggacatcgaaacagccactcgtatgggaaagcagatagtggagcggattctggaggaagaatccgatgaggcacttaaaatgactattgcttctgtgcctgcttcacgctacctaactgacatgactcttgaagaaatgtcaagggactggttcatgcttatgcccaagcagaaagtggcaggttccctttgcatcagaatggaccaggcaataatggataaaaacatcatactgaaagcaaac…	693
Influenza A virus (A/swine/Marseille/2260/1980(H1N1)) segment 8 nuclear export protein (NEP) and nonstructural protein 1 (NS1) genes, complete cds.	A/swine/Marseille/2260/1980(H1N1)	Marseille	atggattccaacactgtgtcaagctttcaggtagactgctttctttggcatgtccgcaaacgatttgcagaccgggagctgggtgatgccccattcctcgatcggcttcgccgagatcagaagtccctaagaggaagaggcagcactcttggtctggacatcgaaacagccactcgtgcgggaaagcagatagtgaagcgaattctggaggaagaatccgatgaggcacttaaaatgactattgcttctgtgcctgcttcacgctacctaactgacatgactcttgaagagatgtcaagggactggttcatgctcatgcccaagcagaaagtggcaggttccctttgcatcagaatggaccaggcaataatggataaaaacatcacattgaaagcaaac…	693
Influenza A virus (A/Medellin/WRAIR1297P/2008(H1N1)) nuclear export protein (NEP) and nonstructural protein 1 (NS1) genes, complete cds.	A/Medellin/WRAIR1297P/2008(H1N1)	Medellin	atggattcccacactgtgtcaagctttcaggtagattgcttcctttggcatgtccgcaaacaagttgcagaccaagatctaggcgatgcccccttccttgatcggcttcgccgagatcagaagtctctaaagggaagaggcagcactctcggtctgaacatcgaaacaactacttgtgttggaaagcaaatagtagagaggattctgaaagaagaatccgatgaggcacttaaaatgaccatggcctccgcacttgcttcgcggtacctaactgacatgactgttgaagaaatgtcaagggactggttcatgctcatgcccaagcaaaaagtggctggccctctttgtgtcagaatggaccaggcaataatggataagaacatcatactgaaagcgaat…	693
Influenza A virus (A/swine/Melipilla/VN1401-3146/2017(H1N1)) segment 8 nuclear export protein (NEP) and nonstructural protein 1 (NS1) genes, complete cds.	A/swine/Melipilla/VN1401-3146/2017(H1N1)	Melipilla	atggactccaacaccatgtcaagctttcaggtagactgtttcctttggcatatccgcaagcgatttgcagacaatggattgggtgatgccccattccttgatcggctccgccgagaccaaaagtccttaaaaggaagaggcaatacccttggcctcgatatcggaacggccactcttgttgggaaacagatcgtggaatggatcttaaaagaggaatccagcgagacactaagaatgacaattgcatctgtacctacttctcgttacctttctgacatgaccctcgaggaaatgtcacgagactggttcatgctcatgcccaggcaaaagataataggccctctttgtgtgcgattggaccaggcgatcatggaaaagaacataatacttaaagcgaac…	660
Influenza A virus (A/swine/Mengkofen/17020/2013(H1N1)) segment 8 nuclear export protein (NEP) and nonstructural protein 1 (NS1) genes, complete cds.	A/swine/Mengkofen/17020/2013(H1N1)	Mengkofen	atggactcaaacactgtgtcaagctttcaggtagattgcttcctttggcatgtccgcaagcggtttgcaaactgggggcttggcgatgccccatttctcgataggcttcgccgagaccagaagtccctaagaggaagaggcagcactcttggtctggaaatcgaaccagctactcgtgtgggaaaacaaatagtgaagcgtattctggaggaagaatacgatgaagcacttaaaataactatcgcttctgtacctgcttcacgctatctaactgacatgactcttgaagagatgtcaagggactggttcatgctcatgcccaagcaaaaagtggcaggtcccttttgcatcagaatggaccaggcaataatggataaaaacatcacattgaaggcaaac…	693
Influenza A virus (A/Merida/2189-CIR/2009(H1N1)) nuclear export protein (NEP) and nonstructural protein 1 (NS1) genes, complete cds.	A/Merida/2189-CIR/2009(H1N1)	Merida	atggactccaacaccatgtcaagctttcaggtagactgtttcctttggcatatccgcaagcgatttgcagacaatggattgggtgatgccccattccttgatcggctccgccgagatcaaaagtccttaaaaggaagaggcaacacccttggcctcgatatcgaaacagccactcttgttgggaaacaaatcgtggaatggatcttgaaagaggaatccagcgagacacttagaatgacaattgcatctgtacctacttcgcgctacctttctgatatgaccctcgaggaaatgtcacgagactggttcatgctcatgcctaggcaaaagataataggccctctttgcgtgcgattggaccaggcggtcatggaaaagaacatagtactgaaagcgaac…	660
Influenza A virus (A/swine/Metelen/14413-2/2011(H1N1)) segment 8 nuclear export protein (NEP) and nonstructural protein 1 (NS1) genes, complete cds.	A/swine/Metelen/14413-2/2011(H1N1)	Metelen	atggattcaaatactgtgtcaagctttcaggtagactgctttctttggcatgtccgcaaacgatttgcagaatgtgggcttggtgatgccccatttcttgataggattcgccgagatcaaaagtccctaaggggaagaggcaacactcttggtctggaaatcgaaccagccactcgtgctggaaaacaaatagtgaagcgtatcctagaagaaggatacgatgaggcatttaaactaacgataccttctgtgcctacttcacgctatctaactgacatgactcttgaggaaatgtcaagagactggttcatgctcaagcccaagcagaaagtggcaggttccctttgcatcagaatggaccaggcaataatggataaaaaaatcacattaaaagcaaac…	654
Influenza A virus (A/Minneapolis/INS3_675/2012(H1N1)) nuclear export protein (NEP) and nonstructural protein 1 (NS1) genes, complete cds.	A/Minneapolis/INS3_675/2012(H1N1)	Minneapolis	atggactccaacaccatgtcaagctttcaggtagactgtttcctttggcatatccgcaagcgatttgcagacaatggattgggtgatgccccattccttgatcggctccgcagagatcaaaagtccttaaaaggaagaggcaacacccttggcctcgatatcgaaacagccactcttgttggaaaacaaatcgtggaatggatcttgaaagaggaatccagcgagacacttagaatgacaattgcatctgtacctacttcgcgctacctttctgacatgaccctcgaggaaatgtcacgagactggttcatgctcatgcctaggcaaaagataataggccctctttgcgtgcgattggaccaggcggtcatggaaaagaacatagtactgaaagcgaac…	660
Influenza A virus (A/swine/Mizoram/mzH6/2017(H1N1)) segment 8 nuclear export protein (NEP) and nonstructural protein 1 (NS1) genes, complete cds.	A/swine/Mizoram/mzH6/2017(H1N1)	Mizoram	atggaatccaacaccatgtcaagctttcaggtagactgttttctttggcatattcgcaagcgatttgcagacaatggattgggtgatgccccattccttgatcggctacgccgagatcaaaagtccttaaaaggaagaggcaacacccttggcctcgacatcaaaacagccactcttgttgggaaacaaattgtggaatggattttgaaagaggaatccagcgagacacttagaatgacaattgcatctgtacctacttcgcgttacatttctgacatgaccctcgaggaaatgtcacgagactggttcatgcttatgcctaggcaaaagataataggccctctttgcgtgcgattggaccaggcggtcatggataaaaacatagtactggaagcaaac…	660
Influenza A virus (A/swine/Moeglingen/IDT14859/2012(H1N2)) segment 8 nuclear export protein (NEP) and nonstructural protein 1 (NS1) genes, complete cds.	A/swine/Moeglingen/IDT14859/2012(H1N2)	Moeglingen	atggactccaacaccatgtcaagctttcaggtagactgtttcctttggcatatccgcaagcgatttgcagacaatggattgggtgatgccccattccttgatcggctccgccgagatcaaaagtcattaaaaggaagaggcaacacccttggcctcgatatcgaaacagccactcttgttgggaaacaaatcgtggaatggatcttgaaagaggaatccagcgagacacttagaatgacaattgcatccgtgcctacttcgcgctacctttctgacatgaccctcgaggaaatgtcacgagactggttcatgctcatgcctaggcaaaagataataggccctctttgcgtgcgattggaccaggcggtcatggaaaagaacatagtactgaaagcgaac…	660
Influenza A virus (A/swine/Moenchengladbach/21124/2015(H1N1)) segment 8 nuclear export protein (NEP) and nonstructural protein 1 (NS1) genes, complete cds.	A/swine/Moenchengladbach/21124/2015(H1N1)	Moenchengladbach	atggattcaaacactgtgtcaagctttcaggtagattgctttctttggcatatccgaaggcggtttgcaaactgggggcttggcgatgccccattcctcgataggctacgccgagaccagaagtctctaagaggaagaggcagcactcttggtctggaaattgaaccagctactcgtgctggaaaacaaatagtgaagcgtattctggaagaagaatacgatgaagcatttaaaataaccactgcttctgtgcctgcttcacgctatctaactgatatgactcttgaagagatgtccagggactggttcatgctcatgcccaagcaaaaagtgacaggtcccctctgcatcagaatggaccaggcaataatggataaaaacatcatattgaaagcaaac…	693
Influenza A virus (A/swine/Moersbrunn/20096/2014(H1N1)) segment 8 nuclear export protein (NEP) and nonstructural protein 1 (NS1) genes, complete cds.	A/swine/Moersbrunn/20096/2014(H1N1)	Moersbrunn	atggattcaaacactgtgtcaagctttcaggtagattgctttctttggcatgtccgcaagcggtttgcaaactgggggcttggtgatgccccatttctcgataggcttcgccgagaccagaagtccctaagaggaagaggcagcactcttggtctggaaatcgaaccagctactcgtgtggggaaacaaatagtgaagcgtattctggaggaagaatacgatgaagcacttaaaataactatcgcttctgtacctgcttcacgctatctaactgacatgactcttgaagagatgtcaagggactggttcatgctcatgcccaagcaaaaagtggcaggccccttttgcatcagaatggaccaggcaataatggataaaactatcacattgaaagcaaac…	693
Influenza A virus (A/Montenegro/LACENRS-2312/2013(H1N1)) segment 8 nuclear export protein (NEP) and nonstructural protein 1 (NS1) genes, complete cds.	A/Montenegro/LACENRS-2312/2013(H1N1)	Montenegro	atggactccaacaccatgtcaagctttcaggtagactgttttctttggcatattcgcaagcgatttgcagacaatggattgggtgatgccccattccttgaccggctacgccgagatcaaaagtccttaaaaggaagaggcaacacccttggcctcgacatcaaaacagccactcttgttgggaaacaaatcgtggaatggattttgaaagaggaatccagcgagacacttagaatgacaattgcatctgtacctacttcgcgttacatttctgacatgaccctcgaggaaatgtcacgagactggttcatgcttatgcctaggcaaaagataataggccctctttgcgtgcgattggaccaggcggtcatggaaaagaacatagtactggaagcaaac…	660
Influenza A virus (A/swine/Morbihan/0287/2007(H1N1)) nuclear export protein (NEP) and nonstructural protein 1 (NS1) genes, complete cds.	A/swine/Morbihan/0287/2007(H1N1)	Morbihan	atggattcaaacactgtgtcaagctttcaggtagattgctttctttggcatatccgcaagcggtttgcaaactgggggcttggcgatgccccatttctcgataggcttcgccgagaccagaagtccctaagagggagaggcaacactcttggtctggaaatcgaaacagctactcgtgcgggaagacaaatagttaagcgtattctggaagaagaatacgatgaagcacttaaaataaccattgcttctgtgcctgcttcacgctatttgactgacatgactcttgaagagatgtcaagggactggttcatgctcatgcccaagcaaaaaatggcaggtcccttttgcatcagaatggaccaggcaataatggataaaaacatcacattgaaagcaaac…	693
Influenza A virus (A/Moscow oblast/CRIE-08/2013(H1N1)) segment 8 nuclear export protein (NEP) and nonstructural protein 1 (NS1) genes, complete cds.	A/Moscow oblast/CRIE-08/2013(H1N1)	Moscow oblast	atggactccaacaccatgtcaagctttcaggtagactgtttcctttggcatatccgcaagcgatttgcagacaatggattaggtgatgccccattccttgatcggctccgccgagatcaaaagtccttaaaaggaagaggcaacacccttggcctcgatatcgaaacagccactcttgttgggaaacaaatcgtggaatggatcttgaaagaggaatccagcgagacacttagaatgacaattgcatctgtacctacttcgcgttacctttctgacatgaccctcgaggaaatgtcacgagactggttcatgctcatgcctaggcaaaagataataggccctctttgcgtgcgattggaccaggcggtcatggaaaagaacataatactgaaagcgaac…	660
Influenza A virus (A/Murcia/GP78/2009(H1N1)) segment 8 nuclear export protein (NEP) and nonstructural protein 1 (NS1) genes, complete cds.	A/Murcia/GP78/2009(H1N1)	Murcia	atggactccaacaccatgtcaagctttcaggtagactgtttcctttggcatatccgcaagcgatttgcagacaatggattgggtgatgccccattccttgatcggctccgccgagatcaaaagtccttaaaaggaagaggcaacacccttggcctcgatatcgaaacagccactcttgttgggaaacaaatcgtggaatggatcttgaaagaggaatccagcgagacacttagaatgacaattgcatctgtacctacttcgcgctacctttctgacatgaccctcgaggaaatgtcacgagactggttcatgctcatgcctaggcaaaagataataggccctctttgcgtgcgattggaccaggcgatcatggaaaagaacatagtactgaaagcgaac…	660
Influenza A virus (A/Murmansk/RII1/2011(H1N1)) nuclear export protein (NEP) and nonstructural protein 1 (NS1) genes, complete cds.	A/Murmansk/RII1/2011(H1N1)	Murmansk	atggactccaacaccatgtcaagctttcaggtagactgtttcctttggcatatccgcaagcgatttgcagacaatggattgggtgatgccccattccttgatcggctccgccgagatcaaaagtccttaaaaggaagaggcaacacccttggcctcgatatcgaaacagccactcttgttgggaaacaaatcgtggaatggatcttgaaagaggaatccagcgagacacttagaatgacaattgcatctgtacctacttcgcgttacctttctgacatgaccctcgaggaaatgtcacgagactggttcatgctcatgcctaggcaaaagataataggccctctttgcgtgcgattggaccaggcggtcatggaaaagaacatagtactgaaagcgaac…	660
Influenza A virus (A/duck/NJ/7717-70/1995(H1N1)) segment 8 nonstructural protein 2 (NS2) and nonstructural protein 1 (NS1) genes, complete cds.	A/duck/NJ/7717-70/1995(H1N1)	NJ	atggactccaacacgataacctcgtttcaggtagattgctatctatggcacataagaaagctgctcagcatgagagacatgtgtgatgctccctttgatgacagactcagaagagatcaaaaggcattaaagggaagaggcagcacacttggactcgacctgcgagtggccacaatggaaggcaaaaagattgttgaagacatcctaaagagtgagacggatgaaaatctcaaaattgcaattgcatccagccctgctcctcggtacattactgatatgagcatagaggaaataagcagggaatggtacatgctcatgccaaggcagaaaataacagggggtctgatggtgaaaatggatcaggccatcatggacaagagaataatactcaaggcaaac…	693
Influenza A virus (A/duck/NY/13152-13/1994(H1N1)) nonstructural protein 2 (NS2) and nonstructural protein 1 (NS1) genes, complete cds.	A/duck/NY/13152-13/1994(H1N1)	NY	atggattccaacactgtgtcaagctttcaggtagactgctttctttggcatgtccgcaaacgatttgcagaccaagaaatgggtgatgccccattccttgaccggcttcgccgagatcagaaatctctaagaggaagaggcagcactcttggtctggacatcgaaacagccactcgtgctggaaagcagatagtggagcggattctggaggaagaatccgacgaggcactcaaaatgactattgcctctgtacctgcttcacgctacctaactgacatgacccttgaggagatgtcgagagactggttcatgctcatgccaaagcaaaaagtagcaggctccctctgcatcagaatggaccaggcgatcatggataagaacatcatactgaaagcgaac…	693
Influenza A virus (A/reassortant/NYMC X-179(NYMC X-157 x A/California/07/2009)(H1N1)) segment 8 nuclear export protein (NEP) and nonstructural protein 1 (NS1) genes, complete cds.	A/reassortant/NYMC X-179(NYMC X-157 x A/California/07/2009)	NYMC X-179(NYMC X-157 x A	atggatccaaacactgtgtcaagctttcaggtagattgctttctttggcatgtccgcaaacgagttgcagaccaagaactaggtgatgccccattccttgatcggcttcgccgagatcagaaatccctaagaggaaggggcagcaccctcggtctggacatcgagacagccacacgtgctggaaagcagatagtggagcggattctgaaagaagaatccgatgaggcacttaaaatgaccatggcctctgtacctgcgtcgcgttacctaactgacatgactcttgaggaaatgtcaagggactggtccatgctcatacccaagcagaaagtggcaggccctctttgtatcagaatggaccaggcgatcatggataagaacatcatactgaaagcgaac…	693
Influenza A virus (A/reassortant/NYMC X-179A(NYMC X-157 x A/California/07/2009)(H1N1)) segment 8 nuclear export protein (NEP) and nonstructural protein 1 (NS1) genes, complete cds.	A/reassortant/NYMC X-179A(NYMC X-157 x A/California/07/2009)	NYMC X-179A(NYMC X-157 x A	atggatccaaacactgtgtcaagctttcaggtagattgctttctttggcatgtccgcaaacgagttgcagaccaagaactaggtgatgccccattccttgatcggcttcgccgagatcagaaatccctaagaggaaggggcagcaccctcggtctggacatcgagacagccacacgtgctggaaagcagatagtggagcggattctgaaagaagaatccgatgaggcacttaaaatgaccatggcctctgtacctgcgtcgcgttacctaactgacatgactcttgaggaaatgtcaagggactggtccatgctcatacccaagcagaaagtggcaggccctctttgtatcagaatggaccaggcgatcatggataagaacatcatactgaaagcgaac…	693
Influenza A virus (A/Nagano/RC1/2009(H1N1)) NEP, NS1 genes for nuclear export protein, nonstructural protein 1, complete cds, segment: 8.	A/Nagano/RC1/2009(H1N1)	Nagano	atggactccaacaccatgtcaagctttcaggtagactgtttcctttggcatatccgcaagcgatttgcagacaatggattgggtgatgccccattccttgatcggctccgccgagatcaaaagtccttaaaaggaagaggcaacacccttggcctcgatatcgaaacagccactcttggtgggaaacaaatcgtggaatggatcttgaaagaggaatccagcgagacacttagaatgacaattgcatctgtacctacttcgcgctacctttctgacatgaccctcgaggaaatgtcacgagactggttcatgctcatgcctaggcaaaagataataggccctctttgcgtgcgattggaccaggcggtcatggaaaagaacatagtactgaaagcgaac…	660
Influenza A virus (A/NanChang/08/2010(H1N1)) segment 8 nuclear export protein (NEP) and nonstructural protein 1 (NS1) genes, complete cds.	A/NanChang/08/2010(H1N1)	NanChang	atggatccaaacactgtgtcaagctttcaggtagattgctttctttggcatgtccgcaaacgagttgcagaccaagaactaggtgatgccccattccttgatcggcttcgccgagatcagaaatccctaagaggaaggggcagcaccctcggtctggacatcgagacagccacacgtgctggaaagcagatagtggagcggattctgaaagaagaatccgatgaggcacttaaaatgaccatggcctctgtacctgcgtcgcgttacctaactgacatgactcttgaggaaatgtcaagggactggtccatgctcatacccaagcagaaagtggcaggccctctttgtatcagaatggaccaggcgatcatggataagaacatcatactgaaagcgaac…	693
Influenza A virus (A/Narita/1/2009(H1N1)) segment 8 nuclear export protein (NEP) and nonstructural protein 1 (NS1) genes, complete cds.	A/Narita/1/2009(H1N1)	Narita	atggactccaacaccatgtcaagctttcaggtagactgtttcctttggcatatccgcaagcgatttgcagacaatggattgggtgatgccccattccttgatcggctccgccgagatcaaaagtccttaaaaggaagaggcaacacccttggcctcgatatcgaaacagccactcttgttgggaaacaaatcgtggaatggatcttgaaagaggaatccagcgagacacttagaatgacaattgcatctgtacctacttcgcgctacctttctgacatgaccctcgaggaaatgtcacgagactggttcatgctcatgcctaggcaaaagataataggccctctttgcgtgcgattggaccaggcgatcatggaaaagaacatagtactgaaagcgaac…	660
Influenza A virus (A/Neimenggu/52/2002(H1N1)) nuclear export protein (NEP) and nonstructural protein 1 (NS1) genes, complete cds.	A/Neimenggu/52/2002(H1N1)	Neimenggu	atggattcccacactgtgtcaagctttcaggtagattgcttcctttggcatgtccgcaaacaagttgcagaccaagatctaggcgatgcccccttccttgatcggcttcgccgagatcagaagtctctaaagggaagaggcagcactctcggtctgaacatcgaaacagccacttgtgttggaaagcaaatagtagagaggattctgaaagaagaatccgatgaggcatttaaaatgaccatggcctccgcacttgcttcgcggtacctaactgacatgactgttgaagaaatgtcaagggactggttcatgctcatgcccaagcagaaagtggctggccctctttgtgtcagaatggaccaggcgataatggataagaatatcatactgaaagcgaat…	693
Influenza A virus (A/Nepal/VIROAF5/2012(H1N1)) segment 8 nuclear export protein (NEP) and nonstructural protein 1 (NS1) genes, complete cds.	A/Nepal/VIROAF5/2012(H1N1)	Nepal	atggactccaacaccatgtcaagctttcaggtagactgttttctttggcatattcgcaagcgatttgcagacaatggattgggtgatgccccattccttgatcggctacgccgagatcaaaagtccttaaaaggaagaggcaacacccttggcctcgacatcgaaacagccactcttgttgggaaacaaatcgtggaatggattttgaaagaggaatccagcgagacacttagaatgacaattgcatctgtacctacttcgcgttacatttctgacatgaccctcgaggaaatgtcacgagactggttcatgcttatgcctaggcaaaagataataggccctctttgcgtgcgattggaccaggcggtcatggaaaagaacatagtactgaaagcgaac…	660
Influenza A virus (A/swine/Neudoerpen/9185/2009(H1N1)) segment 8 nuclear export protein (NEP) and nonstructural protein 1 (NS1) genes, complete cds.	A/swine/Neudoerpen/9185/2009(H1N1)	Neudoerpen	atggattcaaacactgtgtcaagctttcaggtagattgctttctttggcatgtccgcaagcgatttgcaaactggggacttggcgatgccccattcctcgataggcttcgccgagaccagaagtctctaaaaggaagaggcagcactcttggtctggaaattgaaccagctactcgtgctggggaacaaatagtgaagcgtattctgggagaagaatacgatgaagcacttaaaataactaccgcttctgtgcctgcttcacgctatctaactgacatgactcttgaagagatgtccagggactggttcatgctcatgcccaagcaaaaagtgacaggtcctctttgcatcagaatggaccaggcaataatggataaaaacatcacattgaaagcaaac…	693
Influenza A virus (A/swine/Neuenhaus/16826/2013(H1N1)) segment 8 nuclear export protein (NEP) and nonstructural protein 1 (NS1) genes, complete cds.	A/swine/Neuenhaus/16826/2013(H1N1)	Neuenhaus	atggattcaaacactgtgtcaagctttcaggtagattgctttctttggcatatccgcaaacggtttgcaaactggggacttggcgatgccccatttctcgataggcttcgccgagaccagaagtccctaataggaagaagcagcactcttggtctggaaatagaaccagctactcgtgcggggaaacaaatagtgaagcgtattctggaagaggaatacaatgaagcacttgaaataactatcgcttctgtacctgcttcacgctatctaactgacatgactcttgaagagatgtccagggactggttcatgctcatgcccaagcaaaaagtggcaggtcccttttgcatcagaatggaccaggcaataatggataaaaacatcacattaaaagcaaac…	693
Influenza A virus (A/swine/Neuharlingersiel/14624-3/2012(H1N1)) segment 8 nuclear export protein (NEP) and nonstructural protein 1 (NS1) genes, complete cds.	A/swine/Neuharlingersiel/14624-3/2012(H1N1)	Neuharlingersiel	atggattcaaacactgtgtcaagctttcaggtagactgctttctctggcatgtccgcaaacggtttgcaaaatgggggcttggcgatgctccatttcttgataggcttcgccgagaccagaagtccctaagaggaagaggcagcactctcggtttggagattggacctgctactcgtgaggggaaacaaatagtgaagcgtattctagaagaagaagacgaggaggcgcttaaaataacgatcgcttctgtgcctgctccacgctatctaactgatatgactcttgaagagatgtcaagggactggttcatgctcatgccaaagcagaaagtggcaggttccctttgcatcaaaatggatcaggcaataatggataaacacatcttattgaaagcaaac…	693
Influenza A virus (A/swine/Neumarkt/IDT14179/2011(H1N1)) segment 8 nuclear export protein (NEP) and nonstructural protein 1 (NS1) genes, complete cds.	A/swine/Neumarkt/IDT14179/2011(H1N1)	Neumarkt	atggactccaacaccatgtcaagctttcaggtagactgtttcctttggcatatccgcaagcgatttgcagacaatggattgggtgatgccccattccttgatcggctccgccgagatcaaaagtccttaaaaggaagaggcaacacccttggcctcgatatcgaaacagccactcttgttgggaaacaaatcgtggaatggatcttgaaagaggaatccagcgagacacttagaatgacaattgcatctgtgcctacttcgcgttacctttctgacatgaccctcgaggaaatgtcacgagactggttcatgctcatgcctaggcaaaagataataggcactctttgcgtgcgattggaccaggcggtcatggaaaagaacatagtactgaaagcgaac…	660
Influenza A virus (A/swine/New South Wales/M18-14573-16/2018(H1N1)) segment 8 nuclear export protein (NEP) and nonstructural protein 1 (NS1) genes, complete cds.	A/swine/New South Wales/M18-14573-16/2018(H1N1)	New South Wales	atggaatccaacaccatgtcaagctttcaggtagactgttttctttggcatattcgcaagcgatttgcagacaatggattgggtgatgccccattccttgatcggctacgccgagatcaaaagtccttaaaagggagaggcaacacccttggcctcgacatcaaaacagccactcttgttgggaaacaaattgtggaatggattttgaaagaagaatccagcgaggcacttagaatgacaattgcatctgtacctacttcgcgttacatttctgacatgaccctcgaggaaatgtcacgagactggttcatgcttatgcctaggcaaaagataataggccccctttgcgtgcgattggaccaggcggtcatggataagaacatagtactggaagcaaac…	660
Influenza A virus (A/swine/Niebuell/9201-1/2009(H1N1)) segment 8 nuclear export protein (NEP) and nonstructural protein 1 (NS1) genes, complete cds.	A/swine/Niebuell/9201-1/2009(H1N1)	Niebuell	atggattcaaatactgtgtcaagctttcaggtagactgttttctttggcatgtccgcaaacgatttgcagaatgtgggcttggtgatgccccatttcttgataggcttcgccgagatcaaaagtccctaaggggaagaggcaacactcttggtctggaaatcgaaccagccactcgtgctggaaaacaaatagtgaagcgtatcctagaagaagaatacgatgaggcatttaaactaacgatagcttctgtgcctacttcacactatctgactgacatgactcttgaagaaatgtcaagagactggtttatgctcatgcccaagcagaaagtggcaggttccctttgcatcagaatggaccaggcaataatggataaaaaaatcacattaaaagcaaac…	654
Influenza A virus (A/swine/Niederwinden/IDT14445/2011(H1N2)) segment 8 nuclear export protein (NEP) and nonstructural protein 1 (NS1) genes, complete cds.	A/swine/Niederwinden/IDT14445/2011(H1N2)	Niederwinden	atggactccaacaccatgtcaagctttcaggtagactgtttcctttggcatatccgcaagcgatttgcagacaatggattgggtgatgccccattccttgatcggctccgccgagaccaaaagtcattaaaaggaagaggcaacacccttggcctcgatatcgaaacagccactcttgttgggaaacaaatcgtggaatggatcttgaaagaggaatccagcgagacacttagaatgacaattgcatccgtgcccacttcgcgctacctttctgacatgaccctcgaggaaatgtcacgagactggttcatgctcatgcctaggcaaaagataataggccctctttgcgtgcgattggatcaggcggtcatggaaaagaacatagtactgaaagcgaac…	660
Influenza A virus (A/swine/Ningjin/03/2014(H1N1)) segment 8 nuclear export protein (NEP) and nonstructural protein 1 (NS1) genes, complete cds.	A/swine/Ningjin/03/2014(H1N1)	Ningjin	atggactcccacactgtgtcaagctttcaggtagactgcttcctttggcatgtccgcaaacggtttgcagacaatggattgggtgatgccccattccttgaccggctccgccgagaccaaaagtccctaaagggaagaggcagcacccttggcctagacatcgagacagccactcttgttggggaacaaattgtggagtggattttaaaagaggaatccagtgaaacacttaaaatgaccattgcatctgtacctacttctcgctacatagctgacatgaccctcgaggagatgtcaagagactggttcatgctcatgcctaggcacaaaatagtaggctctctttgtgttcgaatggaccaggcgatcattgaaaagaacatcatactgaaagcgaac…	660
Influenza A virus (A/Nonoai/LACENRS-714/2009(H1N1)) segment 8 nuclear export protein (NEP) and nonstructural protein 1 (NS1) genes, complete cds.	A/Nonoai/LACENRS-714/2009(H1N1)	Nonoai	atggactccaacaccatgtcaagctttcaggtagactgtttcctttggcatatccgcaagcgatttgcagacaatggattgggtgatgccccattccttgatcggctccgccgagatcaaaagtccttaaaaggaagaggcaacacccttggcctcgatatcgaaacagccactcttgttgggaaacaaatcgtggaatggatcttgaaagaggaatccagcgagacacttagaatgacaattgcatctgtacctacttcgcgctacctttctgacatgaccctcgaggaaatgtcacgagactggttcatgctcatgcctaggcaaaagataataggccctctttgcgtgcgattggaccaggcggtcatggaaaagaacatagtactgaaagcgaac…	660
Influenza A virus (A/Nonthaburi/102/2009(H1N1)) segment 8 nuclear export protein (NEP) and nonstructural protein 1 (NS1) genes, complete cds.	A/Nonthaburi/102/2009(H1N1)	Nonthaburi	atggactccaacaccatgtcaagctttcaggtagactgtttcctttggcatatccgcaagcgatttgcagacaatggattgggtgatgccccattccttgatcggctccgccgagatcaaaagtccttaaaaggaagaggcaacacccttggcctcgatatcgaaacagccactcttgttgggaaacaaatcgtggaatggatcttgaaagaggaatccagcgagacacttagaatgacaattgcatctgtacctacttcgcgctacctttctgacatgaccctcgaggaaatgtcacgagactggttcatgctcatgcctaggcaaaagataataggccctctttgcgtgcgattggaccaggcgatcatggaaaagaacatagtactgaaagcgaac…	660
Influenza A virus (A/wild bird/Northern Territory/19-0599-25/2019(H1N1)) segment 8 nuclear export protein (NEP) and nonstructural protein 1 (NS1) genes, complete cds.	A/wild bird/Northern Territory/19-0599-25/2019(H1N1)	Northern Territory	atggattcaaacacgataacctcgtttcaggtagattgctatctgtggcatataaggaaactactcagtatgagagacatgtgtgatgctccctttgatgacaggctcagaagagaccaaaaagcattaaagggaagaggcagcacacttggactcgatttaagaattgccacaatggaggggaaaaagatcgttgaggacatcctgaagagtgaaacagatgagaatcttaagatagccattgcctccagtcctgctcctcggtatatcaccgatatgagcatagaggagataagccgggagtggtacatgctgatgcctaggcaaaaaataactggaggtctaatggtgaaaatggatcaagccataatggacaagagaataatccttaaagcaaat…	693
Influenza A virus (A/swine/Norway/02_11342/2009(H1N1)) segment 8 nuclear export protein (NEP) and nonstructural protein 1 (NS1) genes, complete cds.	A/swine/Norway/02_11342/2009(H1N1)	Norway	atggactccaacaccatgtcaagctttcaggtagactgtttcctttggcatatccgcaagcgatttgcagacaatggattgggtgatgccccattccttgatcggctccgccgagatcaaaagtccttaaaaggaagaggcaacacccttggcctcgatatcgaaacagccactcttgttgggaaacaaatcgtggaatggatcttgaaagaggaatccagcgagacacttagaatgacaattgcatctgtgcctacttcgcgctacctttctgacatgaccctcgaggaaatgtcacgagactggttcatgctcatgcctaggcaaaagataataggccctctttgcgtgcgattggaccaggcggtcatggaaaagaacatagtactgaaagcgaac…	660
Influenza A virus (A/Nova Petropolis/LACENRS-1205/2013(H1N1)) segment 8 nuclear export protein (NEP) and nonstructural protein 1 (NS1) genes, complete cds.	A/Nova Petropolis/LACENRS-1205/2013(H1N1)	Nova Petropolis	atggactccaacaccatgtcaagctttcaggtagactgttttctttggcatattcgcaagcgatttgcagacaatggattgggtgatgccccattccttgatcggctacgccgagatcaaaagtccttaaaaggaagaggcaacacccttggcctcgacatcgaaacagccactcttgttgggaaacaaatcgtggaatggattttgaaagaggaatccagcgagacacttagaatgacaattgcatctgtacctacttcgcgttacatttctgacatgaccctcgaggaaatgtcacgagactggttcatgcttatgcctaggcaaaagataataggccctctttgcgtgcgattggaccaggcggtcatggaaaagaatatagtactgaaagcgaac…	660
Influenza A virus (A/Novo Hamburgo/LACENRS-385/2016(H1N1)) segment 8 nuclear export protein (NEP) and nonstructural protein 1 (NS1) genes, complete cds.	A/Novo Hamburgo/LACENRS-385/2016(H1N1)	Novo Hamburgo	atggaatccaacaccatgtcaagctttcaggtagactgttttctttggcatattcgcaagcgatttgcagacaatggattgggtgatgccccattccttgatcggctacgccgagatcaaaagtccttaaaaggaagaggcaacacccttggcctcgacatcaaaacagccactcttgttgggaaacaaattgtggaatggattttgaaagaggaatccagcgagacacttagaatgacaattgcatctgtacctacttcgcgttacatttctgacatgaccctcgaggaaatgtcacgagactggttcatgcttatgcctaggcaaaagataataggccctctttgcgtgcgattggaccaggcggtcatggataagaacatagtactggaagcaaac…	660
Influenza A virus (A/Nsk/NIV10348/2009(H1N1)) segment 8 nuclear export protein (NEP) and nonstructural protein 1 (NS1) genes, complete cds.	A/Nsk/NIV10348/2009(H1N1)	Nsk	atggactccaacaccatgtcaagctttcaggtagactgtttcctttggcatatccgcaagcgatttgcagacaatggattgggtgatgccccattccttgatcggctccgccgagatcaaaagtccttaaaaggaagaggcaacacccttggcctcgatatcgaaacagccactcttgttgggaaacaaatcgtggaatggatcttgaaagaggaatccagcgagacacttagaatgacaattgcatctgtacctacttcgcgctacctttctgacatgaccctcgaggaaatgtcacgagactggttcatgctcatgcctaggcaaaagataataggccctctttgcgtgcgattggaccaggcgatcatggaaaagaacatagtactgaaagcgaac…	660
Influenza A virus (A/Nyeri/478/2009(H1N1)) segment 8 nuclear export protein (NEP) and nonstructural protein 1 (NS1) genes, complete cds.	A/Nyeri/478/2009(H1N1)	Nyeri	atggactccaacaccatgtcaagctttcaggtagactgtttcctttggcatatccgcaagcgatttgcagacaatggattgggtgatgccccattccttgatcggctccgccgagatcaaaagtccttaaaaggaagaggcaacacccttggcctcgatatcgaaacagccactcttgttgggaaacaaatcgtggaatggatcttgaaagaggaatccagcgagacacttagaatgacaattgcatctgtgcctacttcgcgctacctttctgacatgaccctcgaggaaatgtcacgagactggttcatgctcatgcctaggcaaaagataataggccctctttgcgtgcgattggaccaggcggtcatggaaaagaacatagtactgaaagcgaac…	660
Influenza A virus (A/Nyiregyhaza/01/2007(H1N1)) segment 8 nuclear export protein (NEP) and nonstructural protein 1 (NS1) genes, complete cds.	A/Nyiregyhaza/01/2007(H1N1)	Nyiregyhaza	atggattcccacactgtgtcaagctttcaggtagattgcttcctttggcatgtccgcaaacaagttgcagaccaagatctaggcgatgcccccttccttgatcggcttcgccgagatcagaagtctctaaagggaagaggcagcactctcggtctgaacatcgaaacagctacttgtgttggaaagcaaatagtagagaggattctgaaagaagaatccgatgaggcacttaaaatgaccatggcctccgcacttgcttcgcggtacctaactgacatgactgttgaagaaatgtcaagggactggttcatgctcatgcccaagcaaaaagtggctggccctctttgtgtcagaatggaccaggcaataatggataagaacatcatactgaaagcgaat…	693
Influenza A virus (A/swine/Ohiggins/VN1401-5101/2020(H1N1)) segment 8 nuclear export protein (NEP) and nonstructural protein 1 (NS1) genes, complete cds.	A/swine/Ohiggins/VN1401-5101/2020(H1N1)	Ohiggins	atggactccaacaccatgtcaagctttcaggtagactgtttcctttggcatatccgcaagcgatttgcagacaatggattgggtgatgccccattccttgatcggctccgccgagatcaaaagtccttaaaaggaagaggcaacacacttggcctcgatatcgaaacagccactcttgttgggaaacaaatcgtggaatggatcttgaaagaggaatccagcgagacacttagaatgacaattgcatctgtacctacttcgcgttacctttctgacatgaccctcgaggaaatgtcacgagactggttcatgctcatgcctaggcaaaagataataggccctctttgcgtgcgattggatcaggcagccatggaaaaagacatagcactgaaagcgaac…	660
Influenza A virus (A/swine/Oirlo/21422/2015(H1N1)) segment 8 nuclear export protein (NEP) and nonstructural protein 1 (NS1) genes, complete cds.	A/swine/Oirlo/21422/2015(H1N1)	Oirlo	atggattcaaacactgtgtcaagttttcaggtagattgctttctttggcatgttcgaaagcggtttgcaaactgggggcttggcgatgccccatttcttgataggcttcgccgagaccagaagtccctaagagggagaggaagcactcttggtctggaaatcgaatcagctacttgtacaggaaaacaaatagtggagcgtattctagaagaagaatacgatgaagcacttaaaataatcattgcttctgtgcctgcttcacgctatttgactgacatgactctcgaagaaatgtcaagagactggttcatgctcatgcccaagcaaaaaatagcaggtcccttctacatcagaatggaccaggcaataatggataaaaccatcacattaaaagcaaat…	693
Influenza A virus (A/swine/Okinawa/2/2005(H1N1)) NS1, NS2 genes for nonstructural protein 1, nonstructural protein 2, partial cds.	A/swine/Okinawa/2/2005(H1N1)	Okinawa	tagactgctttctttggcatgtccgcaagcggtttgcagacaatggattgggtgatgccccatttcttgaccggctccgccgagatcaaaagtccctaaaagggagaggatacactcttagtcttgacattgagaaagctactcttactgggaaacaaattgtggagtggattctgaagggagaatccaacgagacacttaaaatgactattgcatctgcaccttcttcgcgctacctagctgatatgacccctgaggaaatgtcaagggattggttcatgctcatgcctaggcaaaagatggttggatccctttgtgtgcgaatggaccaggcgataatggagaaggacatcatactgaaagcgaatttcagtgtggcttttgatcgattggaggctt…	629
Influenza A virus (A/swine/Oldenzaal/21126/2014(H1N1)) segment 8 nuclear export protein (NEP) and nonstructural protein 1 (NS1) genes, complete cds.	A/swine/Oldenzaal/21126/2014(H1N1)	Oldenzaal	atggattcaaacactgtgtcaagctttcaggtagattgctttctttggcatgtccgcaaacggtttgcaaactgggggcttggcgatgccccattcctcgataggcttcgccgagaccagaagtctctaagaggaagaagcagcacccttggtctggaaattgaaccagctactcgtgctggaaatcaaatagtgaagcgtattctagaagaagaatacgatgaagcacttaaaataactaccgcttctgtgcctgcttcacgttatttaactgacatgactcttgaagaaatgtccagagactggttcatgctcatgcccaaacaaaaagtgacaggtcccctttgcatcagaatggaccaggcaataatggataaaaacatcacactgaaagcaaac…	693
Influenza A virus (A/swine/Oldinghausen/4256/2005(H1N1)) segment 8 nuclear export protein (NEP) and nonstructural protein 1 (NS1) genes, complete cds.	A/swine/Oldinghausen/4256/2005(H1N1)	Oldinghausen	atggattcaaacactgtgtcaagctttcaggtagactgctttctttggcatgtccgcaaacggtttgcagactgggaacttggcgatgccccatttctcgataggcttcgccgagaccagaagtccctaagagggagaagcagcactcttggtctggaaatcgaaccagccacccatgcgggaaaacaaatagtgaagcgtattctggaagaagaatacgaggaggcgcttaaaatgaatatcgcttctgtgcctgcttcacgctatctaactgacatgactcttgaagagatgtcaagggactggttcatgctcatgcccaagcagaaagtggcaggttccctttgcatcaaaatggaccaggcaataatggataaaaacatcacattgaaagcaaac…	693
Influenza A virus (A/swine/Ortensburg/5144/2006(H1N1)) segment 8 nuclear export protein (NEP) and nonstructural protein 1 (NS1) genes, complete cds.	A/swine/Ortensburg/5144/2006(H1N1)	Ortensburg	atggattcaaatactgtgtcaagctttcaggtagactgctttctttggcatgtccgcaaacgatttgcagactgtgggcttggtgatgccccatttcttgataggcttcgccgagatcaaaagtccctaaggggaagaagcaacactcttggtctggaaatcgaaccagccactcgtgctgggaaacaaatagtgaagcctatcctagaagaagaatacgatgaggcatttaaactaacgatagcttctgtgcctacttcacgctatctaactgacatgactcttgaagaaatgtcaagagactggttcatgctcatgcccaagcagaaagtggcaggttccctttgcatcagaatggaccaagcaataatggataaaaaaatcacattgaaagcaaac…	654
Influenza A virus (A/Oslo/INS111/2009(H1N1)) nuclear export protein (NEP) and nonstructural protein 1 (NS1) genes, complete cds.	A/Oslo/INS111/2009(H1N1)	Oslo	atggactccaacaccatgtcaagctttcaggtagactgtttcctttggcatatccgcaagcgatttgcagacaatggattgggtgatgccccattccttgatcggctccgccgagatcaaaagtccttaaaaggaagaggcaacacccttggcctcgatatcgaaacagccactcttgttgggaaacaaatcgtggaatggatcttgaaagaggaatccagcgagacacttagaatgacaattgcatctgtgcctacttcgcgctacctttctgacatgaccctcgaggaaatgtcacgagactggttcatgctcatgcctaggcaaaagataataggccctctttgcgtgcgattggaccaggcggtcatggaaaagaacatagtactgaaagcgaac…	660
Influenza A virus (A/swine/Ostercappeln/5553/2006(H1N1)) segment 8 nuclear export protein (NEP) and nonstructural protein 1 (NS1) genes, complete cds.	A/swine/Ostercappeln/5553/2006(H1N1)	Ostercappeln	atggattcaaatactgtgtcaagctttcaggtagactgctttctttggcatgtccgcaaacgatttgcagactatgggcttggtgatgccccatttcttgataggcttcgccgagatcaaaagtccctaaggggaagaggcaacactcttggtctggaaatcgaaccagccactcgtgctgggaaacaaatagtgaagcgtatcctagaagaagaatacgatgaggcatttaaactaacgatagcttctgtgcctacttcacgctatctaactgacatgactcttgaagaaatgtcaagagactggttcatgctcatgcccaagcagaaaatggcaggttccctttgcatcagaatggaccaagcaataatggataaaaaaatcacattgaaagcaaac…	654
Influenza A virus (A/Ostrava/801/1998(H1N1)) nuclear export protein (NEP) and nonstructural protein 1 (NS1) genes, complete cds.	A/Ostrava/801/1998(H1N1)	Ostrava	atggattcccacactgtgtcaagctttcaggtagattgcttcctttggcatgtccgcaaacaagttgcagaccaagatctaggtgatgccccattccttgatcggcttcgccgagatcagaagtctctaaagggaagaggcagcactctcggtctgaacatcgaaacagccacctgtgttggaaagcaaatagtagagaggattctgaaagaagaatccgatgaggcatttaaaatgaccatggcctccgcacttgcttcgcgatacctaactgacatgactattgaagaaatgtcaagggactggttcatgctcatgcccaagcagaaagtggcaggccctctttgtgtcagaatggaccaggcgataatggataagaacatcatactgaaagcgaat…	693
Influenza A virus (A/chicken/PA/35154/1991(H1N1)) nonstructural protein 2 (NS2) and nonstructural protein 1 (NS1) genes, complete cds.	A/chicken/PA/35154/1991(H1N1)	PA	atggattccaacactgtgtcaagctttcaggtagactgcttcctttggcatatccgcaaacggtttgcggacaatggattgggtgatgccccattccttgatcggctccgccgagatcaaaagtccctaaagggaagaggcagcacccttggtcttaacatcgagacagccactcttgttgggaagcaaattgtggagtggattctaaaagaagaatccaacgagacacttaagatgaccattgcatctgtacctacttcgcgctacctagctgacatgacccttgaggaaatgtcaagggattggttcatgctcatgcctaggcaaaaggtgacaggctctctttgtgtgcgaatagaccaggcgatcatggaaaagaacatcatactgaaagcgaac…	660
Influenza A virus (A/PR/8_RGCDC-4,6/34(H1N1)) segment 8 nuclear export protein (NEP) and nonstructural protein 1 (NS1) genes, complete cds.	A/PR/8_RGCDC-4,6/34(H1N1)	PR	atggatccaaacactgtgtcaagctttcaggtagattgctttctttggcatgtccgcaaacgagttgtagaccaagaactaggtgatgccccattccttgatcggcttcgccgagatcagaaatccctaagaggaaggggcagcactcttggtctggacatcgagacagccacacgtgctggaaagcagatagtggagcggattctgaaagaagaatccgatgaggcacttaaaatgaccatggcctctgtacctgcgtcgcgttacctaaccgacatgactcttgaggaaatgtcaagggaatggtccatgctcatacccaagcagaaagtggcaggccctctttgtatcagaatggaccaggcgatcatggataaaaacatcatactgaaagcgaac…	693
Influenza A virus (A/swine/Paderborn/6373/2007(H1N1)) segment 8 nuclear export protein (NEP) and nonstructural protein 1 (NS1) genes, complete cds.	A/swine/Paderborn/6373/2007(H1N1)	Paderborn	atggattcaaacactgtgtcaagctttcaggtagactgctttctgtggcatgtccgcaaacgggttgcagactgggggcttggcgatgccccatttctcgataggcttcgccgagaccagaagtccctaagaggaagaggcagcactcttggtatggaaatcgaacctgctactcgtgcggggaaacaaatagtgaagcgtattctggaagaagaatacgatgaggcacttaaaataactattgcttctgtgcctgcttcacgctatttaactgacatgactcttgaggagatgtcaaaggaatggttcatgcttatgcccaagcagaaagtggcaggtcccctttgcgtcagaatggaccaggcaataatggataaaaacatcacattgaaagcaaac…	693
Influenza A virus (A/Pais Vasco/GP20/2009(H1N1)) segment 8 nuclear export protein (NEP) and nonstructural protein 1 (NS1) genes, complete cds.	A/Pais Vasco/GP20/2009(H1N1)	Pais Vasco	atggactccaacaccatgtcaagctttcaggtagactgtttcctttggcatatccgcaagcgatttgcagacaatggattgggtgatgccccattccttgatcggctccgccgagatcaaaagtccttaaaaggaagaggcaacacccttggcctcgatatcgaaacagccactcttgttgggaaacaaatcgtggaatggatcttgaaagaggaatccagcgagacacttagaatgacaattgcatctgtacctacttcgcgctacctttctgacatgaccctcgaggaaatgtcacgagactggttcatgctcatgcctaggcaaaagataataggccctctttgcgtgcgattggaccaggcgatcatggaaaagaacatagtactgaaagcgaac…	660
Influenza A virus (A/swine/Palmilla/VN1401-P7SI/2016(H1N1)) segment 8 nuclear export protein (NEP) and nonstructural protein 1 (NS1) genes, complete cds.	A/swine/Palmilla/VN1401-P7SI/2016(H1N1)	Palmilla	atggactccaataccatgtcaagctttcaggtagactgtttcctttggcatatccgcaagcgatttgcagacaatggattgggtgatgctccattccttgatcggctccgccgagatcaaaagtccttaaaaggaagaggcaacacccttggcctcgatatcgaaatagccactattgttgggaaacaaatcgtggaatggatcttgaaagaggaatccagcgagacacttagaatgacaattgcatctgtacctacttcgcgctatctttctgatatgaccctcgaggaaatgtcgcgagactggttcatgctcatgcctaggcaaaagataattggccctctttgcgtgcggttggaccaagcggtcatggaaaagaacatagtgctgaaagctaat…	660
Influenza A virus (A/Palmitinho/LACENRS-2595/2009(H1N1)) segment 8 nuclear export protein (NEP) and nonstructural protein 1 (NS1) genes, complete cds.	A/Palmitinho/LACENRS-2595/2009(H1N1)	Palmitinho	atggactccaacaccatgtcaagctttcaggtagactgtttcctttggcatatccgcaagcgatttgcagacaatggattgggtgatgccccattccttgatcggctccgccgagatcaaaagtccttaaaaggaagaggcaacacccttggcctcgatatcgaaacagccactcttgttgggaaacaaatcgtggaatggatcttgaaagaggaatccagcgagacacttagaatgacaattgcatctgtacctacttcgcgctacctttctgacatgaccctcgaggaaatgtcacgagactggttcatgctcatgcctaggcaaaagataataggccctctttgcgtgcgattggaccaggcggtcatggaaaagaacatagtactgaaagcgaac…	660
Influenza A virus (A/swine/Papenburg/IDT12653/2010(H1N2)) segment 8 nuclear export protein (NEP) and nonstructural protein 1 (NS1) genes, complete cds.	A/swine/Papenburg/IDT12653/2010(H1N2)	Papenburg	atggactccaacaccatgtcaagctttcaggtagactgtttcctttggcatatccgcaagcgatttgcagacaatggattgggtgatgccccattccttgatcggctccgccgagatcaaaagtcattaaaaggaagaggcaacacccttggcctcgatatcgaaacagccactcttgttgggaaacaaatcgtggaatggatcttgaaagaggaatccagcgagacacttagaatgacaattgcatccgtgcctacttcgcgctacctttctgacatgaccctcgaggaaatgtcacgagactggttcatgctcatgcctaggcaaaagataataggccctctttgcgtgcgattggaccaggcggtcatggaaaagaacatagtactgaaagcgaac…	660
Influenza A virus (A/swine/Passau/4207/2005(H1N1)) segment 8 nuclear export protein (NEP) and nonstructural protein 1 (NS1) genes, complete cds.	A/swine/Passau/4207/2005(H1N1)	Passau	atggattcaaatactgtgtcaagctttcaggtagactgctttctttggcatgtccgcaaacgatttgcagactgtgggcttggtgatgccccatttcttgataggcttcgccgagatcaaaagtccctaaggggaagaggcaacactcttggtctggaaatcgaaccagccactcgtgctgggaaacaaatagtgaagcgtatcctagaagaagaatacgatgaggcatttaaactaacgatagcttctgtgcctacttcacgctatctaactgacatgactcttgaagaaatgtcaagagactggttcatgctcatgcccaagcagaaagtggcaggttccctttgcatcagaatggaccaagcaataatggataaaaaaatcacattgaaagcaaac…	654
Influenza A virus (A/Pendleton/WRAIR1661P/2009(H1N1)) nuclear export protein (NEP) and nonstructural protein 1 (NS1) genes, complete cds.	A/Pendleton/WRAIR1661P/2009(H1N1)	Pendleton	atggactccaacaccatgtcaagctttcaggtagactgtttcctttggcatatccgcaagcgatttgcagacaatggattgggtgatgccccattccttgatcggctccgccgagatcaaaagtccttaaaaggaagaggcaacacccttggcctcgatatcgaaacagccactcttgttgggaaacaaatcgtggaatggatcttgaaagaggaatccagcgagacacttagaatgacaattgcatctgtacctacttcgcgctacctttctgacatgaccctcgaggaaatgtcacgagactggttcatgctcatgcctaggcaaaagataataggccctctttgcgtgcgattggaccaggcggtcatggaaaagaacatagtactgaaagcgaac…	660
Influenza A virus (A/Pensacola/INS39/2009(H1N1)) nuclear export protein (NEP) and nonstructural protein 1 (NS1) genes, complete cds.	A/Pensacola/INS39/2009(H1N1)	Pensacola	atggactccaacaccatgtcaagctttcaggtagactgtttcctttggcatatccgcaagcgatttgcagacaatggattgggtgatgccccattccttgatcggctccgccgagatcaaaagtccttaaaaggaagaggcaacacccttggcctcgatatcgaaacagccactcttgttgggaaacaaatcgtggaatggatcttgaaagaggaatccagcgagacacttagaatgacagttgcatccgtacctacttcgcgctacctttctgacatgaccctcgaggaaatgtcacgagaatggttcatgctcatgcctagtcaaaagataataggccctctttgcgtgcgattggaccaggcggtcatggaaaagaacatagtactgaaagcgaac…	660
Influenza A virus (A/Perm/01/2009(H1N1)) segment 8 nuclear export protein (NEP) and nonstructural protein 1 (NS1) genes, complete cds.	A/Perm/01/2009(H1N1)	Perm	atggactccaacaccatgtcaagctttcaggtagactgtttcctttggcatatccgcaagcgatttgcagacaatggattgggtgatgccccattccttgatcggctccgccgagatcaaaagtccttaaaaggaagaggcaacacccttggcctcgatatcgaaacagccactcttgttgggaaacaaatcgtggaatggatcttgaaagaggaatccagcgagacacttagaatgacaattgcatctgtgcctacttcgcgctacctttctgacatgaccctcgaggaaatgtcacgagactggttcatgctcatgcctaggcaaaagataataggccctctttgcgtgcgattggaccaggcggtcatggaaaagaacatagtactgaaagcgaac…	660
Influenza A virus (A/swine/Pfeffenhausen/14351/2011(H1N1)) segment 8 nuclear export protein (NEP) and nonstructural protein 1 (NS1) genes, complete cds.	A/swine/Pfeffenhausen/14351/2011(H1N1)	Pfeffenhausen	atggattcaaatactgtgtcaagctttcaggtagactgctttctttggcatgtccgcaaacgatttgcagaatgtgggcttggtgatgccccatttcttgataggcttcgccgagatcaaaagtccctaaggggaagaggcaacactcttggtctggaaatcgaaccagccactcgtgctggaaaacaaatagtgaagagtatcctagaagaagaatacaatgaagcacttaaactaacgataccttctgtgcctacttcacgctacctaactgacatgactcttgaggaaatgtcaagagactggttcatgctcaagcccaagcagaaagtggcaggttccctttgcatcagaatggaccaggcaataatggataaaaaaatcacattaaaagcaaac…	654
Influenza A virus (A/swine/Pingtung/64-26/2007(H1N1)) segment 8 nuclear export protein (NEP) and nonstructural protein 1 (NS1) genes, complete cds.	A/swine/Pingtung/64-26/2007(H1N1)	Pingtung	atggattccaacactgtgtcaagctttcaggtagactgtttcctttggcatatccgaaaaaaatttgcagacagtggattgagtgatgccccattccttgatcggcttcgccgagatcaaaagtccctaaaaggaagaggcagcactcttaatcttaacattgaaacagccactcttgttgggaaacagattgtggagtggattctgaaagaagaaccggacgagacgcttaagatgaccattgcatctgtacctacttctcgctacctagctgacatgacccttgaagaaatgtcaagagattggttcatgctcatgcccaggcaaaagataataggctctctttgtgtgcgattggaccaggcgatcatggaaaagaacatcatactgaaagcgaac…	660
Influenza A virus (A/swine/Pocking/7498/2008(H1N1)) segment 8 nuclear export protein (NEP) and nonstructural protein 1 (NS1) genes, complete cds.	A/swine/Pocking/7498/2008(H1N1)	Pocking	atggattcaaacactgtgtcaagctttcaggtagattgctttctttggcatatccgcaagcgatttgcaaactgggggcttggcgatgccccatttctcgataggcttcgccgagaccagaagtccctaagagggagaggaagcactcttggtctggaaatcgaatcagctactcgtgcgggaaaacaaatagtgaagcgtattctggaagaagaatacgatgaagcacttaaaataaccattgcttctgtgcctgcttcacgctatttgactgacatgactcttgaagagatgtcaagagactggttaatgctcatgcccaagcaaaaagtggctggtcccttttgcatcagaatggaccaggcaataatggataaaaacatcacattgaaagcgaac…	693
Influenza A virus (A/Pucallpa/WRAIR1704P/2009(H1N1)) nuclear export protein (NEP) and nonstructural protein 1 (NS1) genes, complete cds.	A/Pucallpa/WRAIR1704P/2009(H1N1)	Pucallpa	atggattcccacactgtgtcaagctttcaggtagattgcttcctttggcatgtccgcaaacaagttgcagaccaagatctaggcgatgcccccttccttgatcggcttcgccgagatcagaagtctctaaagggaagaggcagcactctcggtctgaacatcgaaacagctacttgttttggaaagcaaatagtagagaggattctgaaagaagaatccgatgaggcacttaaaatgaccatggcctccgcacttgcttcgcggtacctaactgacatgactgttgaagaaatgtcaagggactggttcatgctcatgcccaagcaaaaagtggctggccctctttgtgtcagaatggaccaggcaataatggataagaacatcatactgaaagcgaat…	693
Influenza A virus (A/Pune/NIV759/2009(H1N1)) nuclear export protein (NEP) and nonstructural protein 1 (NS1) genes, complete cds.	A/Pune/NIV759/2009(H1N1)	Pune	atggactccaacaccatgtcaagctttcaggtagactgtttcctttggcatatccgcaagcgatttgcagacaatggattgggtgatgccccattccttgatcggctccgccgagatcaaaagtccttaaaaggaagaggcaacacccttggcctcgatatcggaacagccactcttgttgggaaacaaatcgtggaatggatcttgaaagaggaatccagcgagacacttagaatgacaattgcatctgtacctacttcgcgctacctttctgacatgaccctcgaggaaatgtcacgagactggttcatgctcatgcctaggcaaaagataataggccctctttgcgtgcgattggaccaggcgatcatggaaaagaacatagtactgaaagcgaac…	660
Influenza A virus (A/swine/Raddestorf/12564/2010(H1N1)) segment 8 nuclear export protein (NEP) and nonstructural protein 1 (NS1) genes, complete cds.	A/swine/Raddestorf/12564/2010(H1N1)	Raddestorf	atggaatcaaacactgtgtcaagctttcaggtagactgctttctttggcatgtccgcaaacgatttgcagactgtgggcttggtgatgccccatttcttgataggcttcgccgagatcaaaggtccctaagggggagaggcaacactcttggtctggaaatcgaacccgccactcgtgctgggaaacaaatagtgaagcgtatcctagaagaagaatacgatgaggcatttaaactaactatagcttctgtgcctacttcacgctatctaactgacatgactcttgaagaaatgtcaagagactggttcatgctcatgcccaggcagaaggtggcaggttccctttgcatcagaatggaccaagcagtgatggataaaataatcacattgaaagcaaac…	654
Influenza A virus (A/swine/Rahden/12686/2010(H1N1)) segment 8 nuclear export protein (NEP) and nonstructural protein 1 (NS1) genes, complete cds.	A/swine/Rahden/12686/2010(H1N1)	Rahden	atggattcaaatactgtatcaagcttccaggtagactgctttctttggcatgtccgcaaacgatttgcagactatgggcttggtgatgccccatttcttgataggcttcgccgagatcaaaagtccctaaggggaagaggcaacactcttggtctggaaatcgaaccagccactcatgctgggaaacaaatagtgaagcgtattctggaagaagaatacgatgaagcatttaaactaacgatagcttctgtgcctacttcacgctacctaactgacatgactcttgaagaaatgtcaagagactggttcatgctcatgcccaggcagaaaatggcaggttccctttgcatcagaatggaccaagcaataatggataaaaaaatcacattgaaagcaaac…	654
Influenza A virus (A/swine/Ramsberg/5544/2006(H1N1)) segment 8 nuclear export protein (NEP) and nonstructural protein 1 (NS1) genes, complete cds.	A/swine/Ramsberg/5544/2006(H1N1)	Ramsberg	atggattcaaacactgtgtcaagctttcaggtagactgctttctttggcatgtccgcaaacgatttgcagaccgggaacttggtgatgccccatttctcgataggcttcgccgagatcagaagtccctaagagggagaagcagcactcttggtctggaaatcgaaccagccactcgtgcgggaaaacaaatagtgaagcgtattctggaagaagaatacgaggaggcgcttaaaatgaataacgcttctgtgcctgcttcacgctatctaactgacatgactcttgaagagatgtcaagggactggttcatgctcatgccaaagcagaaagtggcaggccccctttgcatcaaaatggaccaggcaataatggataaaaacatcacattgaaagcaaac…	693
Influenza A virus (A/Rennes/2671/2009(H1N1)) segment 8 nuclear export protein (NEP) and nonstructural protein 1 (NS1) genes, complete cds.	A/Rennes/2671/2009(H1N1)	Rennes	atggactccaacaccatgtcaagctttcaggtagactgtttcctttggcatatccgcaagcgatttgcagacaatggattgggtgatgccccattccttgatcggctccgccgagatcaaaagtccttaaaaggaagaggcaacacccttggcctcgatatcgaaacagccactcttgttgggaaacaaatcgtggaatggatcttgaaagaggaatccagcgagacacttagaatgacaattgcatctgtacctacttcgcgctacctttctgacatgaccctcgaggaaatgtcacgagactggttcatgctcatgcctaggcaaaagataataggccctctttgcgtgcgattggaccaggcggtcatggaaaagaacatagtactgaaagcgaac…	660
Influenza A virus (A/swine/Rheda/14657/2012(H1N1)) segment 8 nuclear export protein (NEP) and nonstructural protein 1 (NS1) genes, complete cds.	A/swine/Rheda/14657/2012(H1N1)	Rheda	atggattcaaatactgtgtcaagctttcaggtagactgctttctttggcatatccgcaaacgatttgcagaatgtgggcttggtgatgccccatttcttgataggcttcgccgagatcaaaagtccctaaggggaagaggcaacactcttggtctggaaatcgaaccagccactagtgctggaaaacaaatagtgaagcgtatcctagaagaagaatacgatgaggcatttaaactaacgataccttctgtgcctacttcacgctatctaactgacatgactcttgaggaaatgtcaagagactggttcatgctcaagcccaagcagaaagtggcaggttccctttgcatcagaatggaccaggcaataatggataaaaaaatcacattaaaagcaaac…	654
Influenza A virus (A/swine/Rheda-Wiedenbrueck/4205/2005(H1N1)) segment 8 nuclear export protein (NEP) and nonstructural protein 1 (NS1) genes, complete cds.	A/swine/Rheda-Wiedenbrueck/4205/2005(H1N1)	Rheda-Wiedenbrueck	atggattcaaacactgtgtcaagctttcaggtagattgctttctttggcatgtccgcaagcggtttgcaaactgggggcttggcgatgccccattcctcgataggcttcgccgagaccagaagtccctaagaggaagaggcagcactcttggtctggaaattgaaccagctactcgtgcggggaaacaaatagtgaagcgtattctggaagaagaatacgatgaagcacttaaaataactaccgcttctgtgcctgcttcacgctatctaactgacatgactcttgaagagatgtcaagggactggttcatgctcatgcccaagcaaaaagtggcaggtcccctttgcatcagaatggaccaggcaataatggataaaaacatcacattgaaagcaaac…	693
Influenza A virus (A/swine/Rhede/21178/2015(H1N1)) segment 8 nuclear export protein (NEP) and nonstructural protein 1 (NS1) genes, complete cds.	A/swine/Rhede/21178/2015(H1N1)	Rhede	atggattcaaacactgtgtcaagttttcaggtagattgctttctttggcatgttcgaaagcggtttgcaaactgggggcttggcgatgccccatttcttgataggcttcgccgagaccagaagtccctaagagggagaggaagcactcttggtctggaaatcgaatcagctactcgtacaggaaaacaaatagtggagcgtattctagaagaagaatacgatgaagcacttaaaataatcattgcttctgtgcctgcttcacgctatttgactgacatgactctcgaagaaatgtcaagagactggttcatgctcatgcccaagcaaaaagtagcaggtcccttctacatcagaatggaccaggcaataatggataaaaccatcacattaaaagcaaat…	693
Influenza A virus (A/swine/Rheinberg/14457-1/2011(H1N1)) segment 8 nuclear export protein (NEP) and nonstructural protein 1 (NS1) genes, complete cds.	A/swine/Rheinberg/14457-1/2011(H1N1)	Rheinberg	atggattcaaacactgtgtcaagctttcaggtagattgctttctttggcatgtccgcaagcggtttgcaaactgggggcttggcgatgccccatttctcgataggcttcgccgagaccagaagtccctaagaggaagaggcagcactcttggtctggaaatcgaaccagctacttgtgtggggaaacaaatagtgaagcgtattctggaggaagaatacgatgaagcacttaaaataactatcgcttctgtacctgcttcacgctatctaactgacatgactcttgaagagatgtcaagggactggttcatgctcatgcccaagcaaaaagtggcaggtcccttttgcatcagaatggaccaggcaataatggataaaaacatcacattgaaggcaaac…	693
Influenza A virus (A/swine/Rheine/9278/2009(H1N1)) segment 8 nuclear export protein (NEP) and nonstructural protein 1 (NS1) genes, complete cds.	A/swine/Rheine/9278/2009(H1N1)	Rheine	atggattcaaatactgtgtcaagctttcaggtagactgctttctttggcatgtccgcaaacgatttgcagactgtgggcttggtgatgccccatttcttgataggcttcgccgagatcaaaagtccctaagggggagaggcaacactcttggtctggaaatcgaaccagccactcgtgctgggaaacaaatagtgaagcgtatcctagaagaagaatacgatgaggcatttaaactaacgatagcttctgtgcctacttcacactatctaactgacatgactcttgaagaaatgtcaagagactggttcatgctcatgcccaagcaaaaagtggcaggttccctttgcatcagaatggaccaagcaataatggataaaaaaatcacattgaaagcaaac…	654
Influenza A virus (A/Rolante/LACENRS-2641/2012(H1N1)) segment 8 nuclear export protein (NEP) and nonstructural protein 1 (NS1) genes, complete cds.	A/Rolante/LACENRS-2641/2012(H1N1)	Rolante	atggactccaacaccatgtcaagctttcaggtagactgtttcctttggcatatccgcaagcgatttgcagacaatggattgggtgatgccccattccttgatcggctccgccgagatcaaaagtccttaaaaggaagaggcaacacccttggcctcgatatcgaaacagccactcttgttgggaaacaaatcgtggaatggatcttgaaagaggaatccagcgagacacttagaatgacaattgcatctgtacctacctcgcgttacctttctgacatgaccctcgaggaaatgtcacgagactggttcatgctcatgcctaggcaaaagataataggccctctttgcgtgcgattggaccaggcggtcatggaaaagaacatagtactgaaagcgaac…	660
Influenza A virus (A/Roma/JY2/1949(H1N1)) nuclear export protein (NEP) and nonstructural protein 1 (NS1) genes, complete cds.	A/Roma/JY2/1949(H1N1)	Roma	atggatcccaacactgtgtcaagctttcaggtagattgcttcctttggcatgtccgcaaacaagttgcagaccaagaactaggtgatgccccattccttgatcggcttcgccgagatcagaagtccctaaggggaagaggcagcactctcggtctgaacatcgaaacagccacccgtgttggaaagcaaatagtggagaggattctgaaggaagaatccgatgaggcacttaaaatgaccatggcctccgcacctgcttcgcgatacctaactgacatgactattgaggaaatgtcaagggactggttcatgctcatgcccaagcagaaagtggcaggccctctttgtatcagaatggaccaggcgatcatggataagaacatcatactgaaagcgaat…	714
Influenza A virus (A/swine/Rottenburg/15122/2012(H1N1)) segment 8 nuclear export protein (NEP) and nonstructural protein 1 (NS1) genes, complete cds.	A/swine/Rottenburg/15122/2012(H1N1)	Rottenburg	atggattcaaacactgtgtcaagctttcaggtagattgctttctttggcatatccgcaagcggtttgcaaactgggggcttggcgatgccccatttctcgataggcttcgccgagaccagaagtccctaagaggaagaggcagcactcttggtttggaaattgaaccagccactcatgcaggaaaacaaatagtgaagcgtattctagaagaagaatacgatgaagcacttaaaataaataccgcctctgtgcctgcttcacgctatctaaccgacatgactcttgaagagatgtcaagggactggttcatgctcatgcccaagcaaaaagtggcaggtcccctttgcatcagaatggaccaggcaataatggataaaactatcatactgaaagcaaat…	693
Influenza A virus (A/Rtng/NIV11650/2009(H1N1)) nuclear export protein (NEP) and nonstructural protein 1 (NS1) genes, complete cds.	A/Rtng/NIV11650/2009(H1N1)	Rtng	atggactccaacaccatgtcaagctttcaggtagactgtttcctttggcatatccgcaagcgatttgcagacaatggattgggtgatgccccattccttgatcggctccgccgagatcaaaagtccttaaaaggaagaggcaacactcttggcctcgatatcgaaacagccactcttgttgggaaacaaatcgtggaatggatcttgaaagaggaatccagcgagacacttagaatgacaattgcatctgtacctacttcgcgctacctttctgacatgaccctcgaggaaatgtcacgagactggttcatgctcatgcctaggcaaaagataataggccctctttgcgtgcgattggaccaggcggtcatggaaaagaacatagtactgaaagcgaac…	660
Influenza A virus (A/swine/Ruegheim/19841/2014(H1N1)) segment 8 nuclear export protein (NEP) and nonstructural protein 1 (NS1) genes, complete cds.	A/swine/Ruegheim/19841/2014(H1N1)	Ruegheim	atggattcaaacactgtgtcaagctttcaggtagattgctttctttggcatgtccgcaaacggtttgcaaactgggggcttggcgatgccccatttcttgataggcttcgccgagaccagaagtctctaagaggaagaggcagcactcttggtctggaaatcgaaccagctactcgtgtggggaaacaaatagtgaagcgtattctgcaggaagaatacgatgaagcacttaaaataactagcgcttctgtacccgcttcacgctatataactgacatgacccttgaagagatgtcaagggactggttcatgctcatgcccaagcaaaaagtggcaggtcccttttgcatcagaatggaccaggcaataatggataaaaccatcacattgaaggcaaac…	693
Influenza A virus (A/swine/Ruethen/20843/2014(H1N1)) segment 8 nuclear export protein (NEP) and nonstructural protein 1 (NS1) genes, complete cds.	A/swine/Ruethen/20843/2014(H1N1)	Ruethen	atggattcaaacactgtgtcaagctttcaggtagattgctttctttggcatgtccgcaagcggtttgcaaactgggggcttggcgatgccccattcctcgataggcttcgccgagacaagaagtctctaagaggaagaggcaacactcttggtctggaaattgaactagctactcgtgctggaaaacaaatagtggagcgtattctggaagaagaatacgatgaagcatttaaaataactaccgcttctgtgcctgcttcacgttatttaactgacatgactcttgaagaaatgtccagagactggttcatgctcatgcccaagcaaaaagtgacaggtcccctttgcatcagaatggatcaggcaataatggataaaaacatcacattgaaagcaaac…	693
Influenza A virus (A/swine/Ruploh/15022/2012(H1N1)) segment 8 nuclear export protein (NEP) and nonstructural protein 1 (NS1) genes, complete cds.	A/swine/Ruploh/15022/2012(H1N1)	Ruploh	atggattcaaatactgtgtcaagctttcaggtagactgctttctttggcatgtccgcaaacgatttgcagaatgtgggcttggtgatgccccatttcttgataggcttcgccgagatcaaaagtccctaaggggaagaggcaacactcttggtctggaaatcgaaccagccactcgtgctggaaaacaaatagtgaagcgtatcctagaagaagaatacgatgaggcatttaaactaacgataccttctgtgcctacttcacgctatctaactgacatgactcttgaggaaatgtcaagagactggttcatgctcaagcccaagcagaaagtggcaggttccctttgcatcagaatggaccaggcaataatggataaaaaaatcacattaaaagcaaac…	654
Influenza A virus (A/turkey/SD/7034/1986(H1N1)) segment 8 nonstructural protein 2 (NS2) and nonstructural protein 1 (NS1) genes, complete cds.	A/turkey/SD/7034/1986(H1N1)	SD	atggattccaacacaataacctcgtttcaggtagattgctatctatggcacataagaaagctgctcagcatgagagacatgtgtgatgctccctttgatgatagactcagaagagatcaaaaggcattaaagggaagaggcagcacacttgggctcgacctgcgagtggccacaatggaaggcaaaaaggttgttgaagacatcctaaagagtgagacggatgaaaatctcaaaattgcaattgcatccagccctgctcctcggtacattaccgatatgagcatagaggaaataagcagggaatggtacatgctcatgccaaggcagaagataacagggggtctgatggtgaaaatggatcaggccattatggacaagaggataatactcaaagcaaac…	693
Influenza A virus (A/swine/Saerbeck/IDT13755/2011(H1N2)) segment 8 nuclear export protein (NEP) and nonstructural protein 1 (NS1) genes, complete cds.	A/swine/Saerbeck/IDT13755/2011(H1N2)	Saerbeck	atggactccaacaccatgtcaagctttcaggtagactgtttcctttggcatatccgcaagcgatttgcagacaatggattgggtgatgccccattccttgatcggctccgccgagatcaaaagtcattaaaaggaagaggcaacacccttggcctcgatatcgaaacagccactcttgttgggaaacaaatcgtggaatggatcttgaaagaggaatccagcgagacacttagaatgacaattgcatccgtgcctacttcgcgctacctttctgacatgaccctcgaggaaatgtcacgagactggttcatgctcatgcctaggcaaaagataataggccctctttgcgtgcgattggaccaggcggtcatggaaaagaacatagtactgaaagcgaac…	660
Influenza A virus (A/Saitama/85/2009(H1N1)) segment 8 nuclear export protein (NEP) and nonstructural protein 1 (NS1) genes, complete cds.	A/Saitama/85/2009(H1N1)	Saitama	atggactccaacaccatgtcaagctttcaggtagactgtttcctttggcatatccgcaagcgatttgcagacaatggattgggtgatgccccattccttgatcggctccgccgagatcaaaagtccttaaaaggaagaggcaacacccttggcctcgatatcgaaacagccactcttgttgggaaacaaatcgtggaatggatcttgaaagaggaatccagcgagacacttagaatgacaattgcatctgtacctacttcgcgctacctttctgacatgaccctcgaggaaatgtcacgagactggttcatgctcatgcctaggcaaaagataataggccctctttgcgtgcgattggaccaggcggtcatggaaaagaacatagtactgaaagcgaac…	660
Influenza A virus (A/Salekhard/01/2009(H1N1)) segment 8 nuclear export protein (NEP) and nonstructural protein 1 (NS1) genes, complete cds.	A/Salekhard/01/2009(H1N1)	Salekhard	atggactccaacaccatgtcaagctttcaggtagactgtttcctttggcatatccgcaagcgatttgcagacaatggattgggtgatgccccattccttgatcggctccgccgagatcaaaagtccttaaaaggaagaggcaacacccttggcctcgatatcgaaacagccactcttgttgggaaacaaatcgtggaatggatcttgaaagaggaatccagcgagacacttagaatgacaattgcatctgtgcctacttcgcgctacctttctgacatgaccctcgaggaaatgtcacgagactggttcatgctcatgcctaggcaaaagataataggccctctttgcgtgcgattggaccaggcggtcatggaaaagaacatagtactgaaagcgaac…	660
Influenza A virus (A/swine/Salzkotten/12021/2010(H1N1)) segment 8 nuclear export protein (NEP) and nonstructural protein 1 (NS1) genes, complete cds.	A/swine/Salzkotten/12021/2010(H1N1)	Salzkotten	atggattcaaacactgtgtcaagctttcaggtagattgctttctttggcatgtccgcagacggtttgcaaactgggggcttggcgatgccccatttctcgataggcttcgccgagaccagaagtccctaagaggaagaggcagcactcttggtctggaaatcgaaccagctacttgtgcggggaaacaaatagtgaagcgtattctggaagaagaatacgatgaagcacttaaaacaactatcgcttctgtgcctgcttcacgctatctaactgacatgactcttgaagagatgtcaagggactggttcatgctcatgcccaagcaaaaagtggcaggtcccttttgcatcagaatggaccaggcaataatggataaaaacatcacattgaaagcaaac…	714
Influenza A virus (A/swine/Sandbeiendorf/19533/2014(H1N1)) segment 8 nuclear export protein (NEP) and nonstructural protein 1 (NS1) genes, complete cds.	A/swine/Sandbeiendorf/19533/2014(H1N1)	Sandbeiendorf	atggatccaaacactgtgtcaagctttcaggtagactgctttctttggcatgtccgcaaacgatttgcagactgtgggcttggtgatgccccgtttcttgataggcttcgccgagatcaaaggtccctaagggggagaggcaacactcttggtctggaaattgaaccggccactcatgttggggaacaaatagtgaaacgtatcttgaaagaggaatccagcgagacacttaaactaactatagcttctgtgcctacttcacgctatctaactgacatgactcttgaagaaatgtcaagagactggttcatgctcatgcccaagcagaaggtggtaggttccctttgcatcagaatggaccaagcaataatggataaaaaaatcacattgaaagcaaac…	654
Influenza A virus (A/Santo Angelo/LACENRS-1537/2009(H1N1)) segment 8 nuclear export protein (NEP) and nonstructural protein 1 (NS1) genes, complete cds.	A/Santo Angelo/LACENRS-1537/2009(H1N1)	Santo Angelo	atggactccaacaccatgtcaagctttcaggtagactgtttcctttggcatatccgcaagcgatttgcagacaatggattgggtgatgccccatttcttgatcggctccgccgagatcaaaagtccttaaaaggaagaggcaacacccttggcctcgatatcgaaacagccactcttgttgggaaacaaatcgtggaatggatcttgaaagaggaatccagcgagacacttagaatgacaattgcatctgtacctacttcgcgctacctttctgacatgaccctcgaggagatgtcacgagactggttcatgctcatgcctaggcaaaagataataggccctctttgcgtgcgattggaccaggcggtcatggaaaagaacatagtactgaaagcgaac…	660
Influenza A virus (A/Sao Francisco de Paula/LACENRS-1089/2012(H1N1)) segment 8 nuclear export protein (NEP) and nonstructural protein 1 (NS1) genes, complete cds.	A/Sao Francisco de Paula/LACENRS-1089/2012(H1N1)	Sao Francisco de Paula	atggactccaacaccatgtcaagctttcaggtagactgtttcctttggcatatccgcaagcgatttgcagacaatggattgggtgatgccccattccttgatcggctccgccgagatcaaaagtccttaaaaggaagaggcaacactcttggcctcgatatcgaaacagccactcttgttgggaaacaaatcgtggaatggatcttgaaagaggaatccagcgagacacttagaatgacaattgcatctgtacctacctcgcgttacctttctgacatgaccctcgaggaaatgtcacgagactggttcatgctcatgcctaggcaaaagataataggccctctttgcgtgcgattggaccaggcggtcatggaaaagaacatagtactgaaagcgaac…	660
Influenza A virus (A/Sao Jose do Inhacora/LACENRS-2082/2012(H1N1)) segment 8 nuclear export protein (NEP) and nonstructural protein 1 (NS1) genes, complete cds.	A/Sao Jose do Inhacora/LACENRS-2082/2012(H1N1)	Sao Jose do Inhacora	atggactccaacaccatgtcaagctttcaggtagactgtttcctttggcatatccgcaagcgatttgcagacaatggattgggtgatgccccattccttgatcggctccgccgagatcaaaagtccttaaaaggaagaggcaacacccttggcctcgatatcgaaacagccactcttgttgggaaacaaatcgtggaatggatcttgaaagaggaatccagcgagacacttagaatgacaattgcatctgtacctacctcgcgttacctttctgacatgaccctcgaggaaatgtcacgagactggttcatgctcatgcctaggcaaaagataataggccctctttgcgtgcgattggaccaggcggtcatggaaaagaacatagtactgaaagcgaac…	660
Influenza A virus (A/Sapiranga/LACENRS-1302/2016(H1N1)) segment 8 nuclear export protein (NEP) and nonstructural protein 1 (NS1) genes, complete cds.	A/Sapiranga/LACENRS-1302/2016(H1N1)	Sapiranga	atggaatccaacaccatgtcaagctttcaggtagactgttttctttggcatattcgcaaacgatttgcagacaatggattgggtgatgccccattccttgatcggctacgccgagatcaaaagtccttaaaaggaagaggcaacacccttggcctcgacatcaaaacagccactcttgttgggaaacaaattgtggaatggattttgaaagaggaatccagcgagacacttagaatgacaattgcatctgtacctacttcgcgttacatttctgacatgaccctcgaggaaatgtcacgagactggttcatgcttatgcctaggcaaaagataataggccctctttgcgttcgattggaccaggcggtcatggataagaacatagtactggaagcaaac…	660
Influenza A virus (A/Sapporo/1/2009(H1N1)) segment 8 nuclear export protein (NEP) and nonstructural protein 1 (NS1) genes, complete cds.	A/Sapporo/1/2009(H1N1)	Sapporo	atggactccaacaccatgtcaagctttcaggtagactgtttcctttggcatatccgcaagcgatttgcagacaatggattgggtgatgccccattccttgatcggctccgccgagatcaaaagtccttaaaaggaagaggcaacacccttggcctcgatatcgaaacagccactcttgttgggaaacaaatcgtggaatggatcttgaaagaggaatccagcgagacacttagaatgacaattgcatctgtacctacttcgcgctacctttctgacatgaccctcgaggaaatgtcacgagactggttcatgctcatgcctaggcaaaagataataggccctctttgcgtgcgattggaccaggcggtcatggaaaagaacatagtactgaaagcgaac…	660
Influenza A virus (A/swine/Sarthe/0262/2010(H1N1)) segment 8 nuclear export protein (NEP) and nonstructural protein 1 (NS1) genes, complete cds.	A/swine/Sarthe/0262/2010(H1N1)	Sarthe	atggactccaacaccatgtcaagcttccaggtagactgtttcctttggcatatccgcaagcgatttgcagacaatggattgggtgatgccccattccttgatcggctccgccgagatcaaaagtccctaaaaggaagaggcaacacccttggcctcgatatcgaaacagccactcttgttgggaaacaaatcgtgaaatggatcttgaaagaggaatccagcgagacacttagaatgacaattgcatctgtacctacttcgcgctacctttctgacatgaccctcgaggaaatgtcacgagactggttcatgctcatgcctagacaaaagataataggccctctttgcgtgcgattggaccaggcggtcatggaaaagaacatagtactgaaagcgaac…	660
Influenza A virus (A/swine/Schallern/IDT19989/2014(H1N1)) segment 8 nuclear export protein (NEP) and nonstructural protein 1 (NS1) genes, complete cds.	A/swine/Schallern/IDT19989/2014(H1N1)	Schallern	atggatccaaacactgtgtcaagctttcaggtagactgctttctttggcatgtccgcaaacgatttgcagactgtgggcttggtgatgccccatttcttgataggcttcgccgagatcaaaggtccctaagggggagaggcaacactcttggtctggaaattgaaccggccactcatgttggggaacaaatagtgaaacgtatcttagaagaagaatacaatgaggcatttaaactaactatagcttctgtgcctacttcacgctatctaactgacatgactcttgaagaaatgtcaagagactggttcatgctcatgcccaagcagaaggtggtaggttccctttgcatcagaatggaccaagcaataatggataaaaaaatcacattgaaagcaaac…	654
Influenza A virus (A/swine/Schapen/6332/2007(H1N1)) segment 8 nuclear export protein (NEP) and nonstructural protein 1 (NS1) genes, complete cds.	A/swine/Schapen/6332/2007(H1N1)	Schapen	atggattcaaatactgtgtcaagctttcaggtagactgctttctttggcatgtccgcaaacgatttgcagactgtgggcttggtgatgccccatttcttgataggcttcgccgagatcaaaagtccctaaggggaagaggcaacactcttggtctggaaatcgaaccagccactcgtgctgggaaacaaatagtgaagcgtatcctaaaagaagaatacgatgaggcatttaaactaacgatagcttctgtgcctacttcacactatctaactgacatgactcttgaagaaatgtcaagagactggttcatgctcatgcccaagcagaaagtggcaggttccctttgcatcagaatggaccaagcaataatggataaaaaaatcacattgaaagcaaac…	654
Influenza A virus (A/swine/Scharfenberg/15021/2012(H1N1)) segment 8 nuclear export protein (NEP) and nonstructural protein 1 (NS1) genes, complete cds.	A/swine/Scharfenberg/15021/2012(H1N1)	Scharfenberg	atggattcaaatactgtgtcaagctttcaggtagactgctttctttggcatgtccgcaaacgatttgcagaatgtgggcttggtgatgccccatttcttgataggcttcgccgagatcaaaagtccctaaggggaagaggcaacactcttagtctggaaatcgaaacagccactcgtgctggaaaacaaatagtgaagcgtatcctagaagaagaatacgatgaggcatttaaactaacgataccttctgtgcctacttcacgctatctaactgacatgactcttgaggaaatgtcaagagactggttcatgctcaagcccaagcagaaagtggcaggttccctttgcatcagaatggaccaggcaataatggataaaaaaatcacattaaaagcaaac…	654
Influenza A virus (A/duck/Schleswig/21/1979(H1N1)) segment 8 nuclear export protein (NEP) and nonstructural protein 1 (NS1) genes, complete cds.	A/duck/Schleswig/21/1979(H1N1)	Schleswig	atggattccaacactgtgtcaagctttcaggtagactgctttttttggcatgtccgcaaacgatttgcagaccaggaacttggtgatgccccattcctcgaccggcttcgcagagaccagaagtccctaagaggaagaggcagcactcttggtctggatatcgaaacagccactcgtgcgggaaagcagatagtggagcggattctggaggaagaatccgatgaggcacttaagatgactattgcttctgtgcctgcttcacgctacctaactgacatgactcttgaagaaatgtcaagggactggttcatgctcatgcccaagcagaaagtggcaggttccctttgcatcagaatggaccaggcaataatggataaaaacatcatattgaaagcaaac…	693
Influenza A virus (A/swine/Schloss Holte/5647/2006(H1N1)) segment 8 nuclear export protein (NEP) and nonstructural protein 1 (NS1) genes, complete cds.	A/swine/Schloss Holte/5647/2006(H1N1)	Schloss Holte	atggattcaaatactgtgtcaagctttcaggtagactgctttctttggcatgtccgcaaacgatttgcagactgtgggcttggtgataccccatttcttgataggcttcgccgagatcaaaagtccctaaggggaagaggcaacactcttggtctggaaatcgaaccagccactcgtgcggggaaacaaatagtgaagcgtatcctagaagaagaatacgatgaggcatttaaactaacgatagcttctgtgcctacttcacgttatctaactgacatgactcttgaagaaatgtcaagagactggttcatgctcatgcccaagcagaaagtggcaggttccctttgcatcagaatggaccaagcaataatggataaaaaaatcacattgaaagcaaac…	654
Influenza A virus (A/swine/Schmallenberg/6049/2007(H1N1)) segment 8 nuclear export protein (NEP) and nonstructural protein 1 (NS1) genes, complete cds.	A/swine/Schmallenberg/6049/2007(H1N1)	Schmallenberg	atggattcaaacactgtgtcaagctttcaggtagactgctttctttggcatgtccgcaaacggtttgcagactggggacttggcgatgccccatttctcgataggcttcgccgggaccagaagtccctaagagggagaggcagcactcttggtctgggaatcgaatcagctactcgtgcggggaaacaaatagtgaagcgtattctggaagaagaatacgaggaggcgcttaaaataactatcgcttctatgcctacttcacgttatctaactgacatgacacttgaagagatgtcgagggactggttcatgctcatgcccaagcagaaaatggcaggttccctttgcatcaaaatggaccaggcaataatggataaaaccatcacattgaaagcaaac…	693
Influenza A virus (A/swine/Schneiderkrug/17263/2013(H1N1)) segment 8 nuclear export protein (NEP) and nonstructural protein 1 (NS1) genes, complete cds.	A/swine/Schneiderkrug/17263/2013(H1N1)	Schneiderkrug	atggattcaaacactgtgtcaagctttcaggtagattgctttctttggcatgtccgcaagcggtttgcaaactgggggcttggtgatgccccatttctcgataggcttcgccgagaccagaagtccctaagaggaagaggcagcactcttggtctggaaatcgaaccagctactcgtgtggggaaacaaatagtgaagcgtattctggaggaagaatacgatgaagcacttaaaataactatcgcttctgtacctgcttcacgctatctaactgacatgactcttgaagagatgtcaagggactggttcatgctcatgcccaagcaaaaagtggcaggtcccttttgcatcagaatggaccaggcaataatggataaaaccatcacattgaaagcaaac…	693
Influenza A virus (A/swine/Schwerin/103/1989(H1N1)) segment 8 nuclear export protein (NEP) and nonstructural protein 1 (NS1) genes, complete cds.	A/swine/Schwerin/103/1989(H1N1)	Schwerin	atggattcaaacactgtgtcaagctttcaggtagactgctttctttggcatgtacgcaaacgggttgcagactggaaactgggtgatgccccatttctcgatcggcttcgccgagatcagaagtccctaaggggaagaggcagcactcttggtctggaaatcgaaacagccactcgtgcgggaaagctgatagtgaagcgtattctggaggaagaatacgatgaggcacttaaaatgactattgcttctgtgcctgcttcacgctatctaactgacatgactcttgaagagatgtcaagggactggtttatgctcatgcccaagcagaaagtagcaggttccctttgcatcagaatggaccaggcaataatgaataaaaacatcacattgaaagcaaac…	693
Influenza A virus (A/Shengzhen/227/1995(H1N1)) nuclear export protein (NEP) and nonstructural protein 1 (NS1) genes, complete cds.	A/Shengzhen/227/1995(H1N1)	Shengzhen	atggattccaacactttgtcaagctttcaggtagattgcttcctttggcatgtccgcaaacaagttgcagaccaagagctaggtgatgccccattccttgatcggcttcgccgagatcagaagtccctaaagggaagaggcagcactctcggtctgaacatcgaaacagccacatgtgttggaaagcaaatagtagagaggatcctgaaggaagaatccgatgaggcatttaaaatgaccatggcctccgcacttgcttcgcgatacctaactgacatgactattgaagagatgtcaagggactggttcatgctcatgcccaagcagaaagtggcaggccctctttgtgtcagaatggaccaggcgataacggataagaacatcatactgaaagcgaat…	693
Influenza A virus (A/duck/Shimane/188/1999(H1N1)) nuclear export protein (NEP) and nonstructural protein 1 (NS1) genes, complete cds.	A/duck/Shimane/188/1999(H1N1)	Shimane	atggattccaacactgtgtcaagctttcaggtagactgctttctttggcatgtccgcaaacgatttgcagaccaagaactgggtgatgccccattccttgaccggcttcgccgagatcagaagtccctaagaggaagaggcagcactcttggtctggacatcgaaacagctactcgtgcgggaaagcagatagtggagcggatcctggaggaagagtctgatgaggcacttaaaatgactattgcttctgtgccggcttcacgctacctaactgacatgactcttgaagaaatgtcaagggactggttcatgctcatgcccaagcagaaagtggcaggttccctttgcatcagaatggaccaggcaataatggataaaaacatcatattgaaggcaaac…	693
Influenza A virus (A/Shiraz/14/2010(H1N1)) segment 8 nuclear export protein (NEP) and nonstructural protein 1 (NS1) genes, complete cds.	A/Shiraz/14/2010(H1N1)	Shiraz	atggactccaacaccatgtcaagctttcaggtagactgtttcctttggcatatccgcaagcgatttgcagacaatggattgggtgatgccccattccttgatcggctccgccgagatcaaaagtccttaaaaggaagaggcaacacccttggcctcgatatcgaaacagccactcttgttgggaaacaaatcgtggaatggatcttgaaagaggaatccagcgagacacttagaatgacaattgcatctgtacctacttcgcgctacctttttgacatgaccctcgaggagatgtcacgagactggttcatgctcatgcctaggcaaaagataataggccctctttgcgtgcgattggaccaggcggtcatggaaaagaacatagtactgaaagcgaac…	660
Influenza A virus (A/Shizuoka-C/97/2009(H1N1)) segment 8 nuclear export protein (NEP) and nonstructural protein 1 (NS1) genes, complete cds.	A/Shizuoka-C/97/2009(H1N1)	Shizuoka-C	atggactccaacaccatgtcaagctttcaggtagactgtttcctttggcatatccgcaagcgatttgcagacaatggattgggtgatgccccattccttgatcggctccgccgagatcaaaagtccttaaaaggaagaggcaacacccttggcctcgatatcgaaacagccactcttgttgggaaacaaatcgtggaatggatcttgaaagaggaatccagcgagacacttagaatgacaattgcatctgtacctacttcgcgctacctttctgacatgaccctcgaggaaatgtcacgagactggttcatgctcatgcctaggcaaaagataataggccctctttgcgtgcgattggaccaggcgatcatggaaaagaacatagtactgaaagcgaac…	660
Influenza A virus (A/swine/Siberia/1sw/2016(H1N1)) segment 8 nuclear export protein (NEP) and nonstructural protein 1 (NS1) genes, complete cds.	A/swine/Siberia/1sw/2016(H1N1)	Siberia	atggactccaacactatgtcaagctttcaggtagactgtttcctttggcatatccgcaagcgatttgcagacaatggattgggtgatgccccattccttgatcggctccgccgagaccaaaaatccttaagaggaagaggcaacacccttggcctcgatatcgaaacagccactcttgttgggaaacaaatcgtggaatggatcttgaaagaggaatccagcgagacacttagaatgacaattgcatctgtgcctacttcgcgctacctttctgacatgaccctcgaggaactgtcacgagactggttcatgctcatgcctaggcaaaagataataggtcctctttgcgtgcgattggaccaggcggtcatggaaaagaacatagtgctgaaagcgaac…	660
Influenza A virus (A/swine/Singapore-Q/M168/2009(H1N1)) segment 8 nonstructural protein 1 (NS1) and nuclear export protein (NEP) genes, partial cds.	A/swine/Singapore-Q/M168/2009(H1N1)	Singapore-Q	tttcaggtagactgtttcctttggcatatccgcaagcgatttgcagacaatggattgggtgatgccccattccttgatcggctccgccgagatcaaaagtccttaaaaggaagaggcaacacccttggcctcgatatcgaaacagccactcttgttgggaaacaaatcgtggaatggatcttgaaagaggaatccagcgagacacttagaatgacaattgcatctgtacctacttcgcgctacctttctgacataaccctcgaggaaatgtcacgagactggttcatgctcatgcctaggcaaaagataataggccctctttgcgtgcgattggaccaggcggtcatggaaaagaacatagtactgaaagcgaacttcagtgtaatctttaaccgatta…	636
Influenza A virus (A/swine/Sittensen/13857-3/2011(H1N1)) segment 8 nuclear export protein (NEP) and nonstructural protein 1 (NS1) genes, complete cds.	A/swine/Sittensen/13857-3/2011(H1N1)	Sittensen	atggattcaaacactgtgtcaagctttcaggtagattgctttctttggcatatccgcaagcagtttgcaaactgggggtttggcgatgccccatttctcgataggcttcgccgagaccagaagtccctaagaggaagaggcagcactcttggtttggaaatcgaaccatccactcgtgcgggaaaacaaatagtgaagcgtattctagaagaagaatacgatgaagcacttaaaataactatcgcctctgtgcctgcttcacgctatctaaccgacatgactcttgaagagatgtcaagagactggttcatgctcatgcccaagcaaaaagtggcaggccccctttgcatcagaatggaccaagcaataatgaataaaatcatcacactgaaagcaaat…	693
Influenza A virus (A/Soledade/LACENRS-551/2012(H1N1)) segment 8 nuclear export protein (NEP) and nonstructural protein 1 (NS1) genes, complete cds.	A/Soledade/LACENRS-551/2012(H1N1)	Soledade	atggactccaacaccatgtcaagctttcaggtagactgttttctttggcatattcgcaagcgatttgcagacaatggattgggtgatgccccattccttgatcggctacgccgagatcaaaagtccttaaaaggaagaggcaacacccttggcctcgacatcaaaacagccactcttgttgggaaacaaatcgtggaatggattttgaaagaggaatccagcgagacacttagaatgacaattgcatctgtacctacttcgcgttacatttctgacatgaccctcgaggaaatgtcacgagactggttcatgcttatgcctaggcaaaagataataggccctctttgcgtgcgattggaccaggcggtcatggaaaagaacatagtactggaagcaaac…	660
Influenza A virus (A/SouthCarolina/NHRC_75747/2018(H1N1)) segment 8 nuclear export protein (NEP) and nonstructural protein 1 (NS1) genes, complete cds.	A/SouthCarolina/NHRC_75747/2018(H1N1)	SouthCarolina	atggaatccaacaccatgtcaagctttcaggtagactgttttctttggcatattcgcaagcgatttgcagacaatggattgggtgatgccccattccttgatcggctacgccgagatcaaaagtccttaaaaggaagaggcaacacccttggcctcgacatcaaaacagccactcttgttgggaaacaaattgtggaatggattttgaaagaggaatccagcgagacacttagaatgacaattgcatctgtacctacttcgcgttacatttctgacatgaccctcgaggaaatgtcacgagactggttcatgcttatgcctaggcaaaagataataggccctctttgcgtgcgattggaccaggcggtcatggataagaacatagtactggaagcaaac…	660
Influenza A virus (A/swine/Spenge/7616/2008(H1N1)) segment 8 nuclear export protein (NEP) and nonstructural protein 1 (NS1) genes, complete cds.	A/swine/Spenge/7616/2008(H1N1)	Spenge	atggattcaaacactgtgtcaagctttcaggtagattgctttctttggcatatccgcaagcggtttgcaaactgggggcttggcgatgccccatttctcgataggcttcgccgagaccagaagtccctaagaggaagaggcagcactcttggtttggaaatcgaaccagccactcgtgcgggaaaacaaatagtgaagcgtattctagaagaagaatacgatgaagcacttaaaataactatcgcctctgtgcctgcttcacgctatctaaccgacatgactcttgaagagatgtcaagagactggttcatgctcatgcccaagcaaaaagtggcaggtcccctttgcatcagaatggaccaggcaataatggataaaatcatcacactgaaagcaaat…	693
Influenza A virus (A/St. Petersburg/100/2011(H1N1)) nuclear export protein (NEP) and nonstructural protein 1 (NS1) genes, complete cds.	A/St. Petersburg/100/2011(H1N1)	St. Petersburg	atggactccaacaccatgtcaagctttcaggtagactgtttcctttggcatatccgcaagcgatttgcagacaatggattgggtgatgccccattccttgatcggctccgccgagatcaaaagtccttaaaaggaagaggcaacacccttggcctcgatatcgaaacagccactcttgttgggaaacaaatcgtggaatggatcttgaaagaggaatccagcgagacacttagaatgacaattgcatctgtacctacttcgcgttacatttctgacatgaccctcgaggaaatgtcacgagactggttcatgctcatgcctaggcaaaagataataggccctctttgcgtgcgtttggaccaggcggtcatggaaaagaacatagtactgaaagcgaac…	660
Influenza A virus (A/swine/Stadtlohn/9247/2009(H1N1)) segment 8 nuclear export protein (NEP) and nonstructural protein 1 (NS1) genes, complete cds.	A/swine/Stadtlohn/9247/2009(H1N1)	Stadtlohn	atggattcaaacactgtgtcaagctttcaggtagactgttttctttggcatgtccgcaaacgatttgcagactgtgggcttggtgatgccccatttcttgataggcttcgccgagatcaaaggtccctaagggggagaggcaacactcttggtctggaaatcgaaccagccactcgtgctgggaaacaaatagtgaagcgtatcctaaaagaagaatacgatgaggcatttaaactaactatagcttctgtgcctacttcacgctatctaactgacatgactcttgaagaaatgtcaagagactggttcatgctcatgcccaagcagaagatggcaggttccctttgcatcagactggaccaagcaataatggataaaaaaatcacattgaaagcaaac…	654
Influenza A virus (A/swine/Steinau/6818/2008(H1N1)) segment 8 nuclear export protein (NEP) and nonstructural protein 1 (NS1) genes, complete cds.	A/swine/Steinau/6818/2008(H1N1)	Steinau	atggattcaaatactgtgtcaagctttcaggtagactgctttctttggcatgtccgcaaacgatttgcagactatgggcttggtgatgccccatttcttgataggcttcgccgagatcaaaagtccctaaggggaagaggcaacactcttggtctggaaatcgaaccagccactcatgctgggaaacaaatagtggagcgtatcctagaagaagaatacgatgaggcatttaaactaacgatagcttctgtgcctacttcacgctatctaactgacatgactcttgaagaaatgtcaagagactggttcatgctcatgcccaggcagaaaatggcaggttccctttgcatcagaatggaccaagcaataatggataaaaaaatcacattgaaagcaaac…	654
Influenza A virus (A/swine/Steinberg/21495/2015(H1N1)) segment 8 nuclear export protein (NEP) and nonstructural protein 1 (NS1) genes, complete cds.	A/swine/Steinberg/21495/2015(H1N1)	Steinberg	atggactccaacaccatgtcaagctttcaggtagactgtttcctttggcatattcgcaagcgatttgcagacaatggattgggtgatgccccattccttgatcggctccgccgagatcaaaagtccttaaaaggaagaggcaacacccttggcctcgatatcgaaacagccactcttgttgggaaacaaatcgtggaatggatcttgagagaggagtccagcgagacacttaaaatgacaattgcatctgtacctacttcgcgttacctttctgacatgaccctcgaggaaatgtcacgagactggttcatgctcatgcctaggcaaaagataataggccctctttgtatgcgattggaccaagcggtcatggaaaagaatatagtactgaaagcaaac…	660
Influenza A virus (A/swine/Steinfurt/13758/2011(H1N1)) segment 8 nuclear export protein (NEP) and nonstructural protein 1 (NS1) genes, complete cds.	A/swine/Steinfurt/13758/2011(H1N1)	Steinfurt	atggattcaaacactgtgtcaagctttcaggtagactgctttctttggcatatccgcaagcagtttgcaaactgggggtttggcgatgccccatttctcgataggcttcgccgagaccagaagtccctaagaggaagaggcagcactcttggtttggaaatcgaaccagccactcgtgcgggaaaacaaatagtgaagcgtattctagaagaagaatacgatgaagcacttaaaataactatcgcctctgtgcctgcttcacgctatctaaccgacatgactcttgaagagatgtcaagagactggttcgtgctcatgcccaagcaaaaagtggcaggtcccctttgcatcagaatggaccaagcaataatgaataaaatcatcacactgaaagcaaat…	693
Influenza A virus (A/swine/Steinhorst/5129/2006(H1N1)) segment 8 nuclear export protein (NEP) and nonstructural protein 1 (NS1) genes, complete cds.	A/swine/Steinhorst/5129/2006(H1N1)	Steinhorst	atggattcaaacactgtgtcaagctttcaggtagattgctttctttggcatgtccgcaagcggtttgcaaactgggggcttggtgatgccccattcctcgatagacttcaccgagaccagaagtccctaagaggaagaggcaacactcttggtctggaaattggaccagctactcgtgcgggaaaacaaatagtgaagcgtattctggaagaagaatatgatgaagcacttaaaataactaccgcttctgtgcctgcttcaagctatctaactgacatgactcttgaagagatgtcaagggactggttcatgctcatgcccaagcaaaaagtggcaggtcccctttgcatcagaatggaccaggcaataatggataaaaccatcacattgaaagcaaac…	693
Influenza A virus (A/swine/Suedlohn/5508/2006(H1N1)) segment 8 nuclear export protein (NEP) and nonstructural protein 1 (NS1) genes, complete cds.	A/swine/Suedlohn/5508/2006(H1N1)	Suedlohn	atggattcaaatactgtgtcaagctttcaggtagactgctttctttggcatgtccgcaaacgatttgcagactgtgggcttggtgatgccccatttcttgataggcttcgccgagatcaaaaatccctaaggggaagaggcaacactcttggtctggaaatcgaaccagccactcgtgctgggaaacaaatagtgaagcgtatcctagaagaagaatacgatgaggcatttaaactaacgatagcttctgtgcctacttcacgctatctaactgacatgactcttgaagaaatgtcaagagactggttcatgctcatgcccaagcagaaagtggcaggttccctttgcatcagaatggaccaagcaataatggataaaaaaatcacattgaaagcaaac…	654
Influenza A virus (A/swine/Sundern/6655a/2007(H1N1)) segment 8 nuclear export protein (NEP) and nonstructural protein 1 (NS1) genes, complete cds.	A/swine/Sundern/6655a/2007(H1N1)	Sundern	atggattcaaatactgtgtcaagctttcaggtagactgctttctttggcatgtccgcaaacgatttgcagactgtgggcttggtgatgccccatttcttgataggcttcgccgagatcaaaagtccctaaggggaagaggcaacactcttggtctggaaatcgaaccagccactcgtgctgggaaacaaatagtgaagcgtatcctaaaagaagaatacgatgaagcacttaaaataacgatagcttctgtgcctacttcacactatctaactgacatgactcttgaagaaatgtcaagagactggttcatgctcatgcccaagcagaaagtggcaggttccctttgcatcagaatggaccaagcaataatggataaaaaaatcacattgaaagcaaac…	654
Influenza A virus (A/swine/Taichung/E3/1992(H1N1)) segment 8 nuclear export protein (NEP) and nonstructural protein 1 (NS1) genes, complete cds.	A/swine/Taichung/E3/1992(H1N1)	Taichung	atggattccaacactgtgtcaagctttcaggtagactgtttcctttggcatatccgcaaaagatttgcagacaatggattgggtgatgccccattccttgatcggctccgccgagatcaaaagtccctaaaaggaagaggcagcactcttggtcttaacattgaaacagccactcttgttgggagacaaattgtggagtggattctgaaagaagaatcaaacgaaacacttaagatgaccattgcatctgtacctgcttctcgctacctagctgacatgactcttgaggaaatgtcaagagattggttcatgctcatgcccaggcaaaagataacaggctctctttgtgtgcgaatggaccaggcgatcatggaaaagaacatcatactgaaagcgaac…	660
Influenza A virus (A/Tamil Naidu/012/2009(H1N1)) segment 8 nuclear export protein (NEP) and nonstructural protein 1 (NS1) genes, complete cds.	A/Tamil Naidu/012/2009(H1N1)	Tamil Naidu	atggactccaacaccatgtcaagctttcaggtagactgtttcctttggcatatccgcaagcgatttgcagacaatggattgggtgatgccccattccttgatcggctccgccgagatcaaaagtccttaaaaggaagaggcaacacccttggcctcgatatcgaaacagccactcttgttgggaaacaaatcgtggaatggatcttgaaagaggaatccagcgagacacttagaatgacaattgcatctgtacccacttcgcgctacctttctgacatgaccctcgaggaaatgtcacgagactggttcatgctcatgcctaggcaaaagataataggccctctttgcgtgcgattggaccaggcggtcatggaaaagaacatagtactgaaagcgaac…	660
Influenza A virus (A/Tapera/LACENRS-657/2016(H1N1)) segment 8 nuclear export protein (NEP) and nonstructural protein 1 (NS1) genes, complete cds.	A/Tapera/LACENRS-657/2016(H1N1)	Tapera	atggaatccaacaccatgtcaagctttcaggtagactgttttctttggcatattcgcaagcgatttgcagacaatggattgggtgatgccccattccttgatcggctacgccgagatcaaaagtccttaaaaggaagaggcaacacccttggcctcgacatcaaaacagccactcttgttgggaaacaaattgtggaatggattttgaaagaggaatccagcgagacacttagaatgacaattgcatctgtacctacttcgcgttacatttctgacatgaccctcgaggaaatgtcacgagactggttcatgcttatgcctaggcaaaagataataggccctctttgcgtgcgattggaccaggcggtcatggataagaacatagtactggaagcaaac…	660
Influenza A virus (A/Pacific black duck/Tasmania/13-0856 86/2013(H1N1)) segment 8 nuclear export protein (NEP) and nonstructural protein 1 (NS1) genes, complete cds.	A/Pacific black duck/Tasmania/13-0856 86/2013(H1N1)	Tasmania	atggattccaacactgtgtcaagctttcaggtagactgctttctttggcatgtccgcaaacgatttgcagaccaagagctgggtgatgccccattccttgaccggcttcgccgagatcagaagtccctaagaggaagaggcagcactcttggtctggacatcgagacagctactcgtgcgggaaagcagatagtggagcggattctggaagaggaatctgatgaggcacttaaaatgactattgcttcagtgccgacttcacgctacctaactgacatgactcttgaagagatgtcaagggactggttcatgctcatgcccaaacagaaagtggcaggttccctttgcatcagaatggaccaggcaataatggataaaaacattatattgaaagcaaat…	693
Influenza A virus (A/TayNinh/HCM1329/2008(H1N1)) nuclear export protein (NEP) and nonstructural protein 1 (NS1) genes, complete cds.	A/TayNinh/HCM1329/2008(H1N1)	TayNinh	atggattcccacactgtgtcaagctttcaggtagattgcttcctttggcatgtccgcaaacaagttgcagaccaagatctaggcgatgcccccttccttgatcggcttcgccgagatcagaagtctctaaagggaagaggcagcactctcggtctgaacatcgaaacagctacttgtgttggaaagcaaatagtagagaggattctgaaagaagaatccgatgaggcacttaaaatgaccatggcctccgcacttgcttcgcggtacctaactgacatgactgttgaagaaatgtcaagggactggttcatgctcatgcccaagcaaaaagtggctggccctctttgtgtcagaatggaccaggcaataatggataagaacatcatactgaaagcgaat…	693
Influenza A virus (A/Tenente Portela/LACENRS-2073/2009(H1N1)) segment 8 nuclear export protein (NEP) and nonstructural protein 1 (NS1) genes, complete cds.	A/Tenente Portela/LACENRS-2073/2009(H1N1)	Tenente Portela	atggactccaacaccatgtcaagctttcaggtagactgtttcctttggcatatccgcaagcgatttgcagacaatggattgggtgatgccccattccttgatcggctccgccgagatcaaaagtccttaaaaggaagaggcaacacccttggcctcgatatcgaaacagccactcttgttgggaaacaaatcgtggaatggatcttgaaagaggaatccagcgagacacttagaatgacaattgcatctgtacctacttcgcgctacctttctgacatgaccctcgaggaaatgtcacgagactggttcatgctcatgcctaggcaaaagataataggccctctttgcgtgcgattggaccaggcggtcatggaaaagaacatagtactgaaagcgaac…	660
Influenza A virus (A/Terrassa/INS94/2009(H1N1)) nuclear export protein (NEP) and nonstructural protein 1 (NS1) genes, complete cds.	A/Terrassa/INS94/2009(H1N1)	Terrassa	atggactccaacaccatgtcaagctttcaggtagactgtttcctttggcatatccgcaagcgatttgcagacaatggattgggtgatgccccattccttgatcggctccgccgagatcaaaagtccttaaaaggaagaggcaacacccttggcctcgatatcgaaacagccactcttgttgggaaacaaatcgtggaatggatcttgaaagaggaatccagcgagacacttagaatgacaattgcatctgtacctacttcgcgctacctttctgacatgaccctcgaggaaatgtcacgagactggttcatgctcatgcctaggcaaaagataataggccctctttgcgtgcgattggaccaggcggtcatggaaaagaacatagtactgaaagcgaac…	660
Influenza A virus (A/Tessenderlo/INS604/2011(H1N1)) nuclear export protein (NEP) and nonstructural protein 1 (NS1) genes, complete cds.	A/Tessenderlo/INS604/2011(H1N1)	Tessenderlo	atggactccaacaccatgtcaagctttcaggtagactgtttcctttggcatatccgcaagcgatttgcagacaatggattgggtgatgccccattccttgatcggctccgccgagatcaaaagtccttaaaaggaagaggcaacacccttggcctcgatatcgaaacagccactcttgttgggaaacaaatcgtggaatggatcttgaaagaggaatccagcgagacacttagaatgacaattgcatctgtacctacttcgcgttacctttctgacatgaccctcgaggaaatgtcacgagactggttcatgctcatgcctaggcaaaagataataggcactctttgcgtgcgattggaccaggcggtcatggaaaagaacatagtactgaaagcgaac…	660
Influenza A virus (A/Teutonia/LACENRS-711/2009(H1N1)) segment 8 nuclear export protein (NEP) and nonstructural protein 1 (NS1) genes, complete cds.	A/Teutonia/LACENRS-711/2009(H1N1)	Teutonia	atggactccaacaccatgtcaagctttcaggtagactgtttcctttggcatatccgcaagcgatttgcagacaatggattgggtgatgccccattccttgatcggctccgccgagatcaaaagtccttaaaaggaagaggcaacacccttggcctcgatatcgaaacagccactcttgttgggaaacaaatcgtggaatggatcttgaaagaggaatccagcgagacacttagaatgacaattgcatctgtacctacttcgcgctacctttctgacatgaccctcgaggaaatgtcacgagactggttcatgctcatgcctaggcaaaagataataggccctctttgcgtgcgattggaccaggcggtcatggaaaagaacatagtactgaaagcgaac…	660
Influenza A virus (A/ThaiBinh/TB289/2008(H1N1)) nuclear export protein (NEP) and nonstructural protein 1 (NS1) genes, complete cds.	A/ThaiBinh/TB289/2008(H1N1)	ThaiBinh	atggattcccacactgtgtcaagctttcaggtagattgcttcctttggcatgtccgcaaacaagttgcagaccaagatctaggcgatgcccccttccttgatcggcttcgccgagatcagaagtctctaaagggaagaggcagcactctcggtctgaacatcgaaacagctacttgtgttggaaagcaaatagtagagaggattctgaaagaagaatccaatgaggcacttaaaatgaccatggcctccgcacttgcttcgcggtacctaactgacatgactgttgaagaaatgtcaagggactggttcatgctcatgcccaagcaaaaagttgctggccctctttgtgtcagaatggaccaggcaataatggataagaacataatactgaaagcgaat…	693
Influenza A virus (A/swine/Togo/ONA32/2013(H1N1)) segment 8 nuclear export protein (NEP) and nonstructural protein 1 (NS1) genes, complete cds.	A/swine/Togo/ONA32/2013(H1N1)	Togo	atggactccaacaccatgtcaagctttcaggtagactgttttctttggcatattcgcaagcgatttgcagacaatggattgggtgatgccccattccttgatcggctacgccgagatcaaaagtccttaaaaggaagaggcaacacccttggcctcgacatcgaaacagccactcttgttgggaaacaaatcgtggaatggattttgaaagaggaatccagcgagacacttagaatgacaattgcatctgtacctacttcgcgttacatttctgacatgaccctcgaggaaatgtcacgagactggttcatgcttatgcctaggcaaaagataataggccctctttgcgtgcgattggaccaggcagtcatggaaaagaacatagtattgaaagcgaac…	660
Influenza A virus (A/swine/Tornitz/IDT14598/2012(H1N2)) segment 8 nuclear export protein (NEP) and nonstructural protein 1 (NS1) genes, complete cds.	A/swine/Tornitz/IDT14598/2012(H1N2)	Tornitz	atggactccaacaccatgtcaagctttcaggtagactgtttcctctggcatatccgcaagcgatttgcagacaatggattgggtgatgccccattccttgatcggctccgccgagatcagaagtccttaaaaggaagaggcaacacccttggcctcgatatcgaaacagccactcttgttgggaaacaaattgtggaatggatcttgaaagaggaatccagcgagacacttagaatgacaattgcatctgtacctacttcgcgctacctttctgacatgaccctcgaggaaatgtcacgagactggttcatgctcatgcctaggcaaaagataataggccctctttgcgtgcgattggaccaggcggtcatggaaaagaacatagtgctgaaagcgaac…	693
Influenza A virus (A/Torres/LACENRS-1102/2016(H1N1)) segment 8 nuclear export protein (NEP) and nonstructural protein 1 (NS1) genes, complete cds.	A/Torres/LACENRS-1102/2016(H1N1)	Torres	atggaatccaacaccatgtcaagctttcaggtagactgttttctttggcatattcgcaagcgatttgcagacaatggattgggtgatgccccattccttgatcggctacgccgagatcaaaagtccttaaaaggaagaggcaacacccttggcctcgacatcaaaacagccactcttgttgggaaacaaattgtggaatggattttgaaagaggaatccagcgagacacttagaatgacaattgcatctgtacctacttcgcgttacatttctgacatgaccctcgaggaaatgtcacgagactggttcatgcttatgcctaggcgaaagataataggccctctttgcgtgcgattggaccaggcggtcatggataagaacatagtactggaagcaaac…	660
Influenza A virus (A/swine/Toyama/1/1978(H1N1)) NS1, NS2 genes for nonstructural protein 1, nonstructural protein 2, partial cds.	A/swine/Toyama/1/1978(H1N1)	Toyama	agctttcaggtagactgcttcctttggcatatccgcaaacggtttgcggacaatggattgggtgatgccccattccttgatcggctccgccgagatcaaaagtccctaaaaggaagaggcagcacccttggtcttaacatcgagacagccactcttgctgggaagcaaattgtggagtggattctgaaagaagaatccaacgagacacttaagatgaccattgcatctgtaccttcttcgcgctacctagctgacatgacccttgaggaaatgtcaagggattggttcatgctcatgcctaggcaaaaggtggtaggctctctttgtgtgcgaatggaccaggcgatcatggaaaaaaacatcatactgaaagcgaacttcagtgtgatttttgaccgg…	639
Influenza A virus (A/Tramandai/LACENRS-324/2009(H1N1)) segment 8 nuclear export protein (NEP) and nonstructural protein 1 (NS1) genes, complete cds.	A/Tramandai/LACENRS-324/2009(H1N1)	Tramandai	atggattcccacactgtgtcaagctttcaggtagattgcttcctttggcatgtccgcaaacaagttgcagaccaagatctaggcgatgcccccttccttgatcggcttcgccgagatcagaagtctctaaagggaagaggcagcactctcggtctgaacatcgaaacagctactcgtgttggaaagcaaatagtagagaggattctgaaagaagaatccgatgaggcacttaaaatgaccatggcctccgcacttgcttcgcggtacctaactgacatgactgttgaagaaatgtcaagggactggttcatgctcatgcccaagcaaaaagtggctggccctctttgtgtcagaatggaccaggcaataatggataagaacatcatactgaaagcaaat…	693
Influenza A virus (A/Trans-nzoia/168/2009(H1N1)) segment 8 nuclear export protein (NEP) and nonstructural protein 1 (NS1) genes, complete cds.	A/Trans-nzoia/168/2009(H1N1)	Trans-nzoia	atggactccaacaccatgtcaagctttcaggtagactgtttcctttggcatatccgcaagcgatttgcagacaatggattgggtgatgccccattccttgatcggctccgccgagatcaaaagtccttaaaaggaagaggcaacacccttggcctcgatatcgaaacagccactcttgttgggaaacaaatcgtggaatggatcttgaaagaggaatccagcgagacacttagaatgacaattgcatctgtacctacttcgcgctacctttctgacatgaccctcgaggaaatgtcacgagactggttcatgctcatgcctaggcaaaagataataggccctctttgcgtgcgattggaccaggcggtcatggaaaagaacatagtactgaaagcgaac…	660
Influenza A virus (A/Triunfo/LACENRS-1611/2009(H1N1)) segment 8 nuclear export protein (NEP) and nonstructural protein 1 (NS1) genes, complete cds.	A/Triunfo/LACENRS-1611/2009(H1N1)	Triunfo	atggactccaacaccatgtcaagctttcaggtagactgtttcctttggcatatccgcaagcgatttgcagacaatggattgggtgatgccccattccttgatcggctccgccgagatcaaaagtccttaaaaggaagaggcaacacccttggcctcgatatcgaaacagccactcttgttgggaaacaaatcgtggaatggatcttgaaagaggaatccagcgagacacttagaatgacaattgcatctgtacctacttcgcgctacctttctgacatgaccctcgaggaaatgtcacgagactggttcatgctcatgcctaggcaaaagataataggccctctttgcgtgcgattggaccaggcggtcatggaaaagaacatagtactgaaagcgaac…	660
Influenza A virus (A/Trujillo/WRAIR9309F/2009(H1N1)) nuclear export protein (NEP) and nonstructural protein 1 (NS1) genes, complete cds.	A/Trujillo/WRAIR9309F/2009(H1N1)	Trujillo	atggactccaacaccatgtcaagctttcaggtagactgtttcctttggcatatccgcaagcgatttgcaaacaatggattgggtgatgccccattccttgatcggctccgccgagatcaaaagtccttaaaaggaagaggcaacacccttggcctcgatatcgaaacagccactcttgttgggaaacaaatcgtggaatggatcttgaaagaggaatccagcgagacacttagaatgacaattgcatctgtacctacttcgcgctacctttctgacatgaccctcgaggaaatgtcacgagactggttcatgctcatgcctaggcaaaagataataggccctctttgcgtgcgattggaccaggcggtcatggaaaagaacatagtactgaaagcgaac…	660
Influenza A virus (A/Tula/CRIE-SIA/2011(H1N1)) segment 8 nuclear export protein (NEP) and nonstructural protein 1 (NS1) genes, complete cds.	A/Tula/CRIE-SIA/2011(H1N1)	Tula	atggactccaacaccatgtcaagctttcaggtagactgtttcctttggcatatccgcaagcgatttgcagacaatggattgggtgatgccccattccttgatcggctccgccgagatcaaaagtccttaaaaggaagaggcaacacccttggcctcgatatcgaaacagccactcttgttgggaaacaaatcgtggaatggatcttgaaagaggaatccagcgagacacttagaatgacaattgcatctgtacctacttcgcgctacctttctgacataaccctcgaggaaatgtcacgagactggttcatgctcatgcctaggcaaaagataataggccctctttgcgtgcgattggaccaggcggtcatggaaaagaacatagtactgaaagcgaac…	660
Influenza A virus (A/swine/UPIndia/IVRI01/2009(H1N1)) segment 8 nuclear export protein (NEP) and nonstructural protein 1 (NS1) genes, complete cds.	A/swine/UPIndia/IVRI01/2009(H1N1)	UPIndia	atggactccaacaccatgtcaagctttcaggtagactgtttcctttggcatatccgcaagcgatttgcagacaatggattgggtgatgccccattccttgatcggctccgccgagatcaaaagtccttaaaaggaagaggcaacacccttggcctcgatatcgaaacagccactcttgttgggaaacaaatcgtggaatggatcttgaaagaggaatccagcgagacacttagaatgacaattgcatctgtacctacttcgcgctacctttctgacatgaccctcgaggaaatgtcacgagactggttcatgctcatgcctaggcaaaagataataggccctctttgcgtgcgattggaccaggcggtcatggaaaagaacatagtactgaaagcgaac…	660
Influenza A virus (A/swine/Uelzen/7066/2008(H1N1)) segment 8 nuclear export protein (NEP) and nonstructural protein 1 (NS1) genes, complete cds.	A/swine/Uelzen/7066/2008(H1N1)	Uelzen	atggattcaaatactgtgtcaagctttcaggtagactgctttctttggcatgtccgcaaacgatttgcagactgtgggcttggtgatgccccatttcttgataggcttcgccgggatcaaaagtccctaaggggaagaggtaacactcttggtctggaaatcgaaccagccactcgtgctgggaaacaaatagtgaagcgtatcctagaagaagaatacgatgaagcacttaaaataacgatagcttctgtgcctacttcacactatctaactgacatgactcttgaagaaatgtcaagagactggttcatgctcatgcccaagcagaaagtggcaggttccctttgcatcagaatggaccaagcaataatggataaaaaaatcacattgaaagcaaac…	654
Influenza A virus (A/Ulaanbaatar/190/2011(H1N1)) nuclear export protein (NEP) and nonstructural protein 1 (NS1) genes, complete cds.	A/Ulaanbaatar/190/2011(H1N1)	Ulaanbaatar	atggactccaacaccatgtcaagctttcaggtagactgtttcctttggcatatccgcaagcgatttgcagacaatggattgggtgatgccccattccttgatcggctccgccgagatcaaaagtccttaaaaggaagaggcaacacccttggcctcgatatcgaaacagccactcttgttgggaaacaaatcgtggaatggatcttgaaagaggaatccagcgagacacttagaatgacaattgcatctgtacctacttcgcgttacatttctgacatgaccctcgaggaaatgtcacgagactggttcatgctcatgcctaggcaaaagataataggccctctttgcgtgcgattggaccaggcggtcatggaaaagaacatagtactgaaagcgaac…	660
Influenza A virus (A/Vadu/NIV1043725/2010(H1N1)) nuclear export protein (NEP) and nonstructural protein 1 (NS1) genes, complete cds.	A/Vadu/NIV1043725/2010(H1N1)	Vadu	atggactccaacaccatgtcaagctttcaggtagactgtttcctttggcatatccgcaagcgatttgcagacaatggattgggtgatgccccattccttgatcggctccgccgagatcaaaagtccttaaaaggaagaggcaacacccttggcctctatatagaaacagccactcttgttgggaaacaaatcgtggaatggatcttgaaagaggaatccagccagacacttagaatgacaattgcatctgtacctacttcgcgctacctttctgacatgaccctcgaggaaatgtcacgagactggttcatgctcatgcctaggcaaaagataataggccctctttgcgtgcgattggaccaggcggtcatggaaaagaacatagtactgaaagcgaac…	660
Influenza A virus (A/swine/Valparaiso/VN1401-559/2014(H1N1)) segment 8 nuclear export protein (NEP) and nonstructural protein 1 (NS1) genes, complete cds.	A/swine/Valparaiso/VN1401-559/2014(H1N1)	Valparaiso	atggactccaacaccatgtcaagctttcaggtagactgtttcctttggcatatccgcaagcgatttgcagacaatggattgggtgatgccccattccttgatcggctccgccgagatcaaaagtccttaaaaggaagaggcaacacccttggcctcgatatcgaaacagccactcttgttgggaaacaaatcgtggaatggatcttgaaagaggaatccagcgagacacttaaaatgacgattgcatctgtacctacttcgcgctacctttctgacatgaccctcgaggaaatgtcacgagactggttcatgctcatgcctaggcaaaagataataggccctatttgcgtacgattggaccaggcggtcatggaaaagaacatagtactgaaagcgaac…	660
Influenza A virus (A/Vera Cruz/LACENRS-2842/2012(H1N1)) segment 8 nuclear export protein (NEP) and nonstructural protein 1 (NS1) genes, complete cds.	A/Vera Cruz/LACENRS-2842/2012(H1N1)	Vera Cruz	atggactccaacaccatgtcaagctttcaggtagactgtttcctttggcatatccgcaagcgatttgcagacaatggattgggtgatgccccattccttgatcggctccgccgagatcaaaagtccttaaaaggaagaggcaacacccttggcctcgatatcgaaacagccactcttgttgggaaacaaatcgtggaatggatcttgaaagaggaatccagcgagacacttagaatgacaattgcatctgtacctacctcgcgttacctttctgacatgaccctcgaggaaatgtcacgagactggttcatgctcatgcctaggcaaaagataataggccctctttgcgtgcgattggaccaggcggtcatggaaaagaacgtagtactgaaagcgaac…	660
Influenza A virus (A/Vienna/INS369/2010(H1N1)) nuclear export protein (NEP) and nonstructural protein 1 (NS1) genes, complete cds.	A/Vienna/INS369/2010(H1N1)	Vienna	atggactccaacaccatgtcaagctttcaggtagactgtttcctttggcatatccgcaagcgatttgcagacaatggattgggtgatgccccattccttgatcggctccgccgagatcaaaagtccttaaaaggaagaggcaacacccttggcctcgatatcgaaacagccactcttgttgggaaacaaatcgtggaatggatcttgaaagaggaatccagcgagacacttagaatgacaattgcatctgtacctacttcgcgctacctttctgacatgaccctcgaggaaatgtcacgagactggttcatgctcatgcctaggcaaaagataataggccctctttgcgtgcgattggaccaggcgatcatggaaaagaacatagtactgaaagcgaac…	660
Influenza A virus (A/swine/Viersen/13836/2011(H1N1)) segment 8 nuclear export protein (NEP) and nonstructural protein 1 (NS1) genes, complete cds.	A/swine/Viersen/13836/2011(H1N1)	Viersen	atggattcaaacactgtgtcaagctttcaggtagattgctttctttggcatatccgcaagcagtttgcaaacggggggtttggcgatgccccatttctcgataggcttcgccgagaccagaagtccctaagaggaagaggcagcactcttggtttggagatcgaaccagccactcgtgcaggaaaacaaatagtgaagcgtattctagaagaagaatacgataaagcacttaaaataactatcgcctctgtgcctgcttcacgctacctaaccgacatgactcttgaagagatgtcaagagactggttcatgatcatgcccaagcaaaaagtggcaggtcccctttgcatcagaatggaccaagcaataatgaataaaatcatcacactgaaagcaaat…	693
Influenza A virus (A/Vladimir/IIV-35/2011(H1N1)) segment 8 nuclear export protein (NEP) and nonstructural protein 1 (NS1) genes, complete cds.	A/Vladimir/IIV-35/2011(H1N1)	Vladimir	atggactccaacaccatgtcaagctttcaggtagactgtttcctttggcatatccgcaagcgatttgcagacaatggattgggtgatgccccattccttgatcggctccgccgagatcaaaagtccttaaaaggaagaggcaacacccttggcctcgatatcgaaacagccactcttgttgggaaacaaatcgtggaatggatcttgaaagaggaatccagcgagacacttagaatgacaattgcatctgtacctacttcgcgttacctttctgacatgaccctcgaggaaatgtcacgagactggttcatgctcatgcctaggcaaaagataataggccctctttgcgtgcgattggaccaggcggtcatggaaaagaacatagtactgaaagcgaac…	660
Influenza A virus (A/Vladivistok/7/2010(H1N1)) segment 8 nuclear export protein (NEP) and nonstructural protein 1 (NS1) genes, complete cds.	A/Vladivistok/7/2010(H1N1)	Vladivistok	atggactccaacaccatgtcaagctttcaggtagactgtttcctttggcatatccgcaagcgatttgcagacaatggattgggtgatgccccattccttgatcggctccgccgagatcaaaagtccttaaaaggaagaggcaacacccttggcctcgatatcgaaacagccactcttgttgggaaacaaatcgtggaatggatcttgaaagaggaatccagcgagacacttagaatgacaattgcatctgtacctacttcgcgttacatttctgacatgaccctcgaggaaatgtcacgagactggttcatgctcatgcctaggcaaaagataataggccctctttgcgtgcgattggaccaggcggtcatggaaaagaacatagtactgaaagcgaac…	660
Influenza A virus (A/swine/Voglarn/IDT4096/2005(H1N1)) segment 8 nuclear export protein (NEP) and nonstructural protein 1 (NS1) genes, complete cds.	A/swine/Voglarn/IDT4096/2005(H1N1)	Voglarn	atggattcaaatactgtgtcaagctttcaggtagactgctttctttggcatgtccgcaaacgatttgcagactgtgggcttggtgatgccccatttcttgataggcttcgccgagatcaaaagtccctaaggggaagaggcaacactcttggtctggaaatcgaaccagccactcgtgctgggaaacaaatagtgaagcgtatcctagaagaagaatacgatgaggcatttaaactaacgatagcttctgtgcctacttcacgctatctaactgacatgactcttgaagaaatgtcaagagactggttcatgctcatgcccaagcagaaagtggcaggttccctttgcatcagaatggaccaagcaataatggataaaaaaatcacattgaaagcaaac…	654
Influenza A virus (A/Volgograd/CRIE-DMV/2011(H1N1)) segment 8 nuclear export protein (NEP) and nonstructural protein 1 (NS1) genes, complete cds.	A/Volgograd/CRIE-DMV/2011(H1N1)	Volgograd	atggactccaacaccatgtcaagctttcaggtagactgtttcctttggcatatccgcaagcgatttgcagacaatggattgggtgatgccccattccttgatcggctccgccgagatcaaaagtccttaaaaggaagaggcaacacccttggcctcgatatcgaaacagccactcttgttgggaaacaaatcgtggaatggatcttgaaagaggaatccagcgagacacttagaatgacaattgcatctgtacctacttcgcgctacctttctgacataaccctcgaggaaatgtcacgagactggttcatgctcatgcctaggcaaaagataataggccctctttgcgtgcgattggaccaggcggtcatggaaaagaacatagtactgaaagcgaac…	660
Influenza A virus (A/Voronezh/RII1/2011(H1N1)) nuclear export protein (NEP) and nonstructural protein 1 (NS1) genes, complete cds.	A/Voronezh/RII1/2011(H1N1)	Voronezh	atggactccaacaccatgtcaagctttcaggtagactgtttcctttggcatatccgcaagcgatttgcagacaatggattgggtgatgccccattccttgatcggctccgcagagatcaaaagtccttaaaaggaagaggcaacacccttggcctcgatatcgaaacagccactcttgttgggaaacaaatcgtggaatggatcttgaaagaggaatccagcgagacacttagaatgacaattgcatctgtacctacttcgcgctacctttctgacatgaccctcgaggaaatgtcacgagactggttcatgctcatgcctaggcaaaagataataggccctctttgcgtgcgattggaccaggcggtcatggaaaagaacatagtactgaaagcgaac…	660
Influenza A virus (A/swine/Vreden/6986/2008(H1N1)) segment 8 nuclear export protein (NEP) and nonstructural protein 1 (NS1) genes, complete cds.	A/swine/Vreden/6986/2008(H1N1)	Vreden	atggattcaaacactgtgtcaagctttcaggtagattgctttctttggcatatccgcaagcggtttgcaaactgggggcttggcgatgccccatttctcgataggcttcgccgagaccagaagtccctaagaggaagaggcagcactcttggtctggaaatcgaaccagccactcgtgcggggaaacaaatagtgaagcgtattctagaagaagaatacgatgaagcacttaaaataactatcgcctctgtgcctgcttcacgctatctaaccgacatgactcttgaagagatgtcaagagactggttcatgctcatgcccaagcaaaaagtggcaggtcccctttgcatcagaatggaccaggcaataatggataaaatcatcacactgaaagcaaat…	693
Influenza A virus (A/swine/Wachtum/20657/2014(H1N1)) segment 8 nuclear export protein (NEP) and nonstructural protein 1 (NS1) genes, complete cds.	A/swine/Wachtum/20657/2014(H1N1)	Wachtum	atggactccaacaccatgtcaagctttcaggtagactgtttcctttggcatatccgcaagcgatttgcagacaatggattgggtgatgccccattccttgatcggctccgccgagatcaaaagtccttaaaaggaagaggcaacacccttggcctcgatatcgaaacagccactcttgttgggaaacaaatcgtggaatggatcttgaaagaggagtccagcgggacacttaaaatgacaattgcatctgtacctacttcgcgttacctttctgacatgaccctcgaggaaatgtcacgagactggttcatgctcatgcctaggcaaaagataataggccctctttgtatgcgattggaccaagcggtcatggaaaagaatatagtactgaaagcaaac…	660
Influenza A virus (A/swine/Wadersloh/5761/2006(H1N1)) segment 8 nuclear export protein (NEP) and nonstructural protein 1 (NS1) genes, complete cds.	A/swine/Wadersloh/5761/2006(H1N1)	Wadersloh	atggattcaaatactgtgtcaagctttcaggtagactgctttctttggcatgtccgcaaacgatttgcagactgtgggcttggtgatgccccatttcttgataggcttcgccgagatcaaaaatccctaaggggaagaggcaacactcttggtctggaaatcgaaccagccactcgtgctgggaaacaaatagtgaagcgtatcctagaagaagaatacgatgaggcatttaaactaacgatagcttctgtgcctacttcacgctatctaactgacatgactcttgaagaaatgtcaagagactggttcatgctcatgcccaagcagaaagtggcaggttccctttgcatcagaatggaccaagcaataatggataaaaaaatcacattgaaagcaaac…	654
Influenza A virus (A/Wakayama/57/2009(H1N1)) segment 8 nuclear export protein (NEP) and nonstructural protein 1 (NS1) genes, complete cds.	A/Wakayama/57/2009(H1N1)	Wakayama	atggactccaacaccatgtcaagctttcaggtagactgtttcctttggcatatccgcaagcgatttgcagacaatggattgggtgatgccccattccttgatcggctccgccgagatcaaaagtccttaaaaggaagaggcaacacccttggcctcgatatcgaaacagccactcttgttgggaaacaaatcgtggaatggatcttgaaagaggaatccagcgagacacttagaatgacaattgcatctgtacctacttcgcgctacctttctgacatgaccctcgaggagatgtcacgagactggttcatgctcatgcctaggcaaaagataataggccctctttgcgtgcgattggaccaggcggtcatggaaaagaacatagtactgaaagcgaac…	660
Influenza A virus (A/swine/Warstein/13455/2011(H1N1)) segment 8 nuclear export protein (NEP) and nonstructural protein 1 (NS1) genes, complete cds.	A/swine/Warstein/13455/2011(H1N1)	Warstein	atggattcaaatactgtgtcaagctttcaggtagactgctttctttggcatgtccgcaaacgatttgcagaatgtgggcttggtgatgccccatttcttgataggcttcgccgagatcaaaagtccctaaggggaagaggcaacactcttggtctggaaatcgaaccagccactcgtgctggaaaacaaatagtgaagcgtatcctagaagaagaatacgatgaggcatttaaactaacgataccttctgtgcctgcttcacgctatctaactgacatgactcttgaggaaatgtcaagagactggttcatgctcaagcccaagcagaaagtggcaggttccctttgcatcagaatggaccaggcaataatggataaaaaaatcacattaaaagcaaac…	654
Influenza A virus (A/swine/Wasserleben/13484/2011(H1N1)) segment 8 nuclear export protein (NEP) and nonstructural protein 1 (NS1) genes, complete cds.	A/swine/Wasserleben/13484/2011(H1N1)	Wasserleben	atggattcaaacactatgtcaagctttcaggtagactgctttctatggcatgtccgcaaacagtttgcagactggggacttggtgatgctccatttctcgatcggcttcgccgagatcagaagtccctaagaggaagaagcagtacccttggtttggaaatcgaaccagctactcgtgcaggaaaacaaatagtggagcgcattctagaagaagagcacgatgaagcacttaaaataaatatcgcttctgtgcctgcttcacactatctaactgacatgacccttgaagaaatatctagggactggtttatgctcatgcccaagcagaaagtggctggtcccctttgcatcaaaatggaccaggcaacaatggataaaaacatcacattgaaagcaaac…	693
Influenza A virus (A/Wellington/47/1992(H1N1)) nuclear export protein (NEP) and nonstructural protein 1 (NS1) genes, complete cds.	A/Wellington/47/1992(H1N1)	Wellington	atggattccaacactgtgtcaagctttcaggtagattgcttcctttggcatgtccgcaaacaagttgcagaccaagagctaggtgatgccccattccttgatcggcttcgccgagatcagaagtccctaaagggaagaggcagcactctcggtctgaacatcgaaacagccacctgtgttggaaagcaaatagtagagaggattctgaaggaagaatccgatgaggcatttaaaatgaccatggcctccgcacttgcttcgcgatacctaactgacatgactattgaagagatgtcaagggactggttcatgctcatgcccaagcagaaagtggcaggccctctttgtgtcagaatggaccaggcgataatggataagaacatcatactgaaagcgaat…	693
Influenza A virus (A/swine/Werl/21120/2014(H1N1)) segment 8 nuclear export protein (NEP) and nonstructural protein 1 (NS1) genes, complete cds.	A/swine/Werl/21120/2014(H1N1)	Werl	atggattcaaacactgtgtcaagctttcaggtagattgcttcctttggcatgtccgcaagcggtttgcaaactgggggcttggcgatgccccatttctcgataggcttcgccgagaccagaagtccctaagaggaagaggcagcactcttggtctggaaatcgaaccagctactcgtatggggaaacaaatagtgaagcgtattctggaggaagaatacgatgaagcacttaaaatagctatcgcttctgtacctgcctcacgttatctaactgacatgactcttgaagagatgtcaagagactggttcatgctcatacctaagcaaaaagtggctggtcccttttgcatcagaatggaccaggcaataatggacaaaaacatcgcattgaaggcaaac…	693
Influenza A virus (A/West Bengal/004/2009(H1N1)) segment 8 nuclear export protein (NEP) and nonstructural protein 1 (NS1) genes, complete cds.	A/West Bengal/004/2009(H1N1)	West Bengal	atggactccaacaccatgtcaagctttcaggtagactgtttcctttggcatatccgcaagcgatttgcagacaatggattgggtgatgccccattccttgatcggctccgccgagatcaaaagtccttaaaaggaagaggcaacacccttggcctcgatatcgaaacagccactcttgttgggaaacaaatcgtggaatggatcttgaaagaggaatccagcgagacacttagaatgacaattgcatctgtacctacttcgcgctacctttctgacatgaccctcgaggaaatgtcacgagactggttcatgctcatgcctaagcaaaagataataggccctctttgcgtgcgattggaccaggcggtcatggaaaagaacatagtactgaaagcgaac…	660
Influenza A virus (A/swine/Wetedorf/14350/2011(H1N1)) segment 8 nuclear export protein (NEP) and nonstructural protein 1 (NS1) genes, complete cds.	A/swine/Wetedorf/14350/2011(H1N1)	Wetedorf	atggattcaaatactgtgtcaagctttcaggtagactgctttctttggcatgttcgcaaacgatttgcagactatgggcttggtgatgccccatttcttgataggcttcgccgagatcaaaagtccctaaggggaagaggcaacactcttggtctggaaatcgaaccagccactcgtactgggaaacaaatagtgaagcgtattctggaggaagaatacgatgaagcatttaaactaacgatagcttctgtgcctacttcacgctatctaactgacatgactcttgaagaaatgtcaagagactggttcatgctcatgcccaggcagaaaatggcaggttccctttgcatcagaatggaccaagcaataatggataaaaaaatcacattgaaagcaagc…	654
Influenza A virus (A/swine/Wetschen/7847/2008(H1N1)) segment 8 nuclear export protein (NEP) and nonstructural protein 1 (NS1) genes, complete cds.	A/swine/Wetschen/7847/2008(H1N1)	Wetschen	atggattcaaatactgtgtcaagctttcaggtagactgctttctttggcatgtccgcaaacgatttgcagattgtgggcttggtgatgccccatttcttgataggcttcgccgagatcaaaagtccctaaggggaagaggcaacactcttggtctggaaatcgaactatccattcgtgctggggaacaaatagtgaagcgtatcctagaagaagaatacgatgaggcatttaaactaacgatagcttctgtgcctacttcacgctatctagctgacatgactcttgaagaaatgtcgagagactggttcatgctcatgcccaagcagaaaatggcaggttccctttgcatcagaatggaccaagcaataatggataaaaaaatcacattgaaagcaaac…	654
Influenza A virus (A/swine/Wettringen/IDT13795/2011(H1N2)) segment 8 nuclear export protein (NEP) and nonstructural protein 1 (NS1) genes, complete cds.	A/swine/Wettringen/IDT13795/2011(H1N2)	Wettringen	atggactccaacaccatgtcaagctttcaggtagattgtttcctttggcatatccgcaagcgatttgcagacaatggattgggtgatgccccattccttgatcggctccgccgagatcaaaagtcattaaaaggaagaggcaacacccttggcctcgatatcgaaacagccactcttgttgggaaacaaatcgtggaatggatcttgaaagaggaatccagcgagacacttagaatgacaattgcatccgtgcctacttcgcgctacctttctgacatgaccctcgaggaaatgtcacgagactggttcatgctcatgcctaggcaaaagataataggccctctttgcgtgcgattggaccaggcggtcatggaaaagaacatagcattgaaagcgaac…	660
Influenza A virus (A/swine/Wittmund/8498/2009(H1N1)) segment 8 nuclear export protein (NEP) and nonstructural protein 1 (NS1) genes, complete cds.	A/swine/Wittmund/8498/2009(H1N1)	Wittmund	atggattcaaacactgtgtcaagctttcaggtagattgctttctttggcatgtccgcaagcggtttgtaaactggggacttggcgatgccccatttctcgataggcttcgccgagaccagaagtccctaagaggaagaggcagcactcttggtctggaaatcgaaccagctactcttgcggggaaacaaatagtgaagcgtattctggaggaagaatacgatgaagcatttaaaataactatcgcttctgtacctgcttcacgctatctaactgacatgactcttgaagagatgtcaagggactggttcatgctcatgcccaagcaaaaagtggcaggtcccttttgcatcaaaatggaccaggcaataatggataaaaacatcacattgaaagcaaac…	693
Influenza A virus (A/Wroclaw/INS435/2009(H1N1)) nuclear export protein (NEP) and nonstructural protein 1 (NS1) genes, complete cds.	A/Wroclaw/INS435/2009(H1N1)	Wroclaw	atggactccaacaccatgtcaagctttcaggtagactgtttcctttggcatatccgcaagcgatttgcagacaatggattgggtgatgccccattccttgatcggctccgccgagatcaaaagtccttaaaaggaagaggcaacacccttggcctcgatatcgaaacagccactcttgttgggaaacaaatcgtggaatggatcttgaaagaggaatccagcgagacacttagaatgacaattgcatctgtacctacttcgcgctacctttctgacatgaccctcgaggaaatgtcacgagactggttcatgctcatgcctaggcaaaagataataggccctctttgcgtgcgattggaccaggcggtcatggaaaagaacatagtactgaaagcgaac…	660
Influenza A virus (A/swine/Wuelknitz/6141/2007(H1N1)) segment 8 nuclear export protein (NEP) and nonstructural protein 1 (NS1) genes, complete cds.	A/swine/Wuelknitz/6141/2007(H1N1)	Wuelknitz	atggattcaaatactgtgtcaagctttcaggtagactgctttctttggcatgtccgcaaacgatttgcagaatgtgggcttggtgatgccccatttcttgataggcttcgccgagatcaaaagtccctaaggggaagaggcaacactcttggtctggaaatcgaaccagccactcgtgctggaaaacaaatagtgaagcgtatcctagaagaagaatacgatgaggcatttaaactaacgatagcttctgtgcctacttcacgctatctaactgacatgactcttgaagaaatgtcaagagactggttcatgctcatgcccaagcagaaagtggcaggttccctttgcatcagaatggaccaggcaataatgaataaaaaaatcacattaaaagcaaac…	654
Influenza A virus (A/swine/Wuerusreuth/IDT10990/2009(H3N1)) segment 8 nuclear export protein (NEP) and nonstructural protein 1 (NS1) genes, complete cds.	A/swine/Wuerusreuth/IDT10990/2009(H3N1)	Wuerusreuth	atggattcaaacactgtgtcaagctttcaggtagactgctttctttggcatgtccgcaaacgatttgcagactgtgggcttggtgatgccccatttcttgataggctccgccgagatcaaaggtccctaagggggagaggcaacactcttggtctggaaattgaaccggccactcatgctgggaaacaaatagtgaagcgtatcctagaagaagaatacgatgaggcatttaaactaactatagcttctgtgcctacttcacgctatctaactgacatgactcttgaagaaatgtcaagagactggttcatgctcatgcccaagcagaaggtggcaggttccctttgcatcagaatggaccaagcaataatggataaaaaaatcacattgaaagcaaac…	654
Influenza A virus (A/swine/Wurster Nordseekueste/17217/2013(H1N1)) segment 8 nuclear export protein (NEP) and nonstructural protein 1 (NS1) genes, complete cds.	A/swine/Wurster Nordseekueste/17217/2013(H1N1)	Wurster Nordseekueste	atggattcaaatactgtgtcaagctttcaggtagactgctttctttggcatgtccgcaaacggtttgcagactatgggcttggtgatgccccatttcttgataggcttcgccgagatcaaaagtccctaaggggacgaggcaacactcttggtctggaaattgaaccagccactcatgctgggaaacaaatagtgaagcgtattctggaggaagaatacgatgaagcacttaaaataatgatagcttccgtgcctacctcacgctatctaactgacatgactcttgaagaaatgtcaagagactggttcatgctcatgcccaggcagaaaatggcaggttccctttgcatcagaatggatcaagcaataatggataaaaaagtcacattgaaagcaaac…	654
Influenza A virus (A/reassortant/X-139(X-31B x New Caledonia/20/1999)(H1N1)) segment 8 nuclear export protein (NEP) and nonstructural protein 1 (NS1) genes, complete cds.	A/reassortant/X-139(X-31B x New Caledonia/20/1999)	X-139(X-31B x New Caledonia	atggatccaaacactgtgtcaagctttcaggtagattgctttctttggcatgtccgcaaacgagttgcagaccaagaactaggtgatgccccattccttgatcggcttcgccgagatcagaaatccctaagaggaaggggcagtactctcggtctggacatcaagacagccacacgtgctggaaagcagatagtggagcggattctgaaagaagaatccgatgaggcacttaaaatgaccatggcctctgtacctgcgtcgcgttacctaactgacatgactcttgaggaaatgtcaagggactggtccatgctcatacccaagcagaaagtggcaggccctctttgtatcagaatggaccaggcgatcatggataagaacatcatactgaaagcgaac…	693
Influenza A virus (A/X-139(X-31B-New Caledonia/20/1999)(H1N1)) nuclear export protein (NEP) and nonstructural protein 1 (NS1) genes, complete cds.	A/X-139(X-31B-New Caledonia/20/1999)	X-139(X-31B-New Caledonia	atggattcccacactgtgtcaagctttcaggtagattgcttcctttggcatgtccgcaaacaagttgcagaccaagatctaggcgatgccccattccttgatcggcttcgccgagatcagaagtctctaaagggaagaggcagcactctcggtcttaacatcgaaacagccacttgtgttggaaagcaaatagtagagaggattctgaaagaagaatccgatgaggcatttaaaatgaccatggcctccgcacttgcttcgcggtacctaactgacatgactattgaagaaatgtcaagggactggttcatgctcatgcccaagcagaaagtggctggccctctttgtgtcagaatggaccaggcgataatggataagaacatcatactgaaagcgaat…	693
Influenza A virus (A/reassortant/X-53(Puerto Rico/8/1934 x New Jersey/11/1976)(H1N1)) segment 8 nuclear export protein (NEP) and nonstructural protein 1 (NS1) genes, complete cds.	A/reassortant/X-53(Puerto Rico/8/1934 x New Jersey/11/1976)	X-53(Puerto Rico	atggatccaaacactgtgtcaagctttcaggtagattgctttctttggcatgtccgcaaacgagttgcagaccaagaactaggtgatgccccattccttgatcggcttcgccgagatcagaaatccctaagaggaaggggcagcaccctcggtctggacatcgagacagccacacgtgctggaaagcagatagtggagcggattctgaaagaagaatccgatgaggcacttaaaatgaccatggcctctgtacctgcgtcgcgttacctaactgacatgactcttgaggaaatgtcaagggactggtccatgctcatacccaagcagaaagtggcaggccctctttgtatcagaatggaccaggcgatcatggataagaacatcatactgaaagcgaac…	693
Influenza A virus (A/giant panda/Yaan/01/2009(H1N1)) segment 8 nuclear export protein (NEP) and nonstructural protein 1 (NS1) genes, complete cds.	A/giant panda/Yaan/01/2009(H1N1)	Yaan	atggactccaacaccatgtcaagctttcaggtagactgtttcctttggcatatccgcaagcgatttgcagacaatggattgggtgatgccccattccttgatcggctccgccgagatcaaaagtccttaaaaggaagaggcaacacccttggcctcgatatcgaaacagccactcttgttgggaaacaaatcgtggaatggatcttgaaagaggaatccagcgagacacttagaatgacaattgcatctgtacctacttcgcgctacctttctgacatgaccctcgaggaaatgtcacgagactggttcatgctcatgcctaggcaaaagataataggccctctttgcgtgcgattggaccaggcgatcatggaaaagaacatagtactgaaagcgaac…	660
Influenza A virus (A/shelduck/Yasnopolyanske/4-08-02/2011(H1N1)) segment 8 nuclear export protein (NEP) and nonstructural protein 1 (NS1) genes, complete cds.	A/shelduck/Yasnopolyanske/4-08-02/2011(H1N1)	Yasnopolyanske	atggattccaacactgtgtcaagctttcaggtagactgctttctttggcatgtccgcaaacgatttgcagaccaagaactgggtgatgccccattccttgaccggcttcgccgagatcagaagtccctaagaggaagaggcagcactcttggtctggacatcgagacagctactcgtgcgggaaagcagatagtggagcggattctggaagaagaatctgatgaggcacttaaaatgactattgcttcagtgccggcttcacgctacctaactgacatgactcttgaagagatgtcaagggactggttcatgctcatgcccaaacagaaagtggcaggttccctttgcatcagaatggaccaggcaataatggataaaaacatcatattgaaagcaaac…	693
Influenza A virus (A/Yokosuka/NHRC_OID_FDX70778/2019(H1N1)) segment 8 nuclear export protein (NEP) and nonstructural protein 1 (NS1) genes, complete cds.	A/Yokosuka/NHRC_OID_FDX70778/2019(H1N1)	Yokosuka	atggaatccaacaccatgtcaagctttcaggtagactgttttctttggcatattcgcaagcgatttgcagacaatggattgggtgatgccccattccttgatcggctacgccgagatcaaaagtctttaaaaggaagaggcaacacccttggcctcgatatcaaaacagccactcttgttgggaaacaaattgtggaatggattttgaaagaggaatccagcgagacacttagaatggcaattgcatctgtacctacttcgcgttacatttctgacatgaccctcgaggaaatgtcacgagactggttcatgcttatgcctaggcaaaagataataggccctctttgcgtgcgattggaccaggcggtcatggataagaacatagtactggaagcaaac…	660
Influenza A virus (A/swine/Yunnan/74/2010(H1N1)) segment 8 nuclear export protein (NEP) and nonstructural protein 1 (NS1) genes, complete cds.	A/swine/Yunnan/74/2010(H1N1)	Yunnan	atggactccaacaccatgtcaagctttcaggtagactgtttcctttggcatatccgcaagcgatttgcagacaatggattgggtgatgccccattccttgatcggctccgccgagatcaaaagtccttaaaaggaagaggcaacacccttggcctagatatcgaaacagccactcttgttgggaaacaaatcgtggaatggatcttgaaagaggaatccagcgagacacttagaatgacaattgcatctgtacctacttcgcgctacctttctgacatgaccctcgaggaaatgtcacgagactggttcatgctcatgcctaggcaaaagataataggccctctttgcgtgcgattggaccaggcggtcatggaaaagaacatagtactgaaagcgaac…	660
Influenza A virus (A/swine/Zeitlarn/4287/2005(H1N1)) segment 8 nuclear export protein (NEP) and nonstructural protein 1 (NS1) genes, complete cds.	A/swine/Zeitlarn/4287/2005(H1N1)	Zeitlarn	atggattcaaacactgtgtcaagctttcaggtagactgctttctgtggcatgtccgcaaacgggttgcagactgggggcttggcgatgccccatttctcgataggcttcgccgagaccagaagtccctaagaggaagaggcagcactcttggtctggaaatcgaacctgctactcgtgcggggaaacaaatagtgaagcgtattctggaagaagaatacgatgaggcacttaaaataactattgcttctgtgcctgcttcacgctatttaactgacatgactcttgaggagatgtcaagggaatggttcatgcttatgcccaagcagaaagtggcaggtcccctttgcgtcagaatggaccaggcaataatggataaaaacatcacattgaaagcaaac…	693
Influenza A virus (A/Zhejiang-Yiwu/11/2009(H1N1)) segment 8 nuclear export protein (NEP) and nonstructural protein 1 (NS1) genes, complete cds.	A/Zhejiang-Yiwu/11/2009(H1N1)	Zhejiang-Yiwu	atggactccaacaccatgtcaagctttcaggtagactgtttcctttggcatatccgcaagcgatttgcagacaatggattgggtgatgccccattccttgatcggctccgccgagatcaaaagtccttaaaaggaagaggcaacacccttggcctcgatatcgaaacagccactcttgttgggaaacaaatcgtggaatggatcttgaaagaggaatccagcgagacacttagaatgacaattgcatctgtacctacttcgcgctacctttctgacatgaccctcgaggaaatgtcacgagactggttcatgctcatgcctaggcaaaagataataggccctctttgcgtgcgattggaccaggcggtcatggaaaagaacatagtactgaaagcgaac…	660
Influenza A virus (A/swine/Zhucheng/90/2014(H1N1)) segment 8 nuclear export protein (NEP) and nonstructural protein 1 (NS1) genes, complete cds.	A/swine/Zhucheng/90/2014(H1N1)	Zhucheng	atggactcccacactgtgtcaagctttcaggtagactgcttcctttggcacgtccgcaaacggtttgcagacaacggattgggtgatgccccattccttgaccggctccgccgagaccaaaagtccctaaaaggaagaggcagcacccttggcctagacatcgagacagccactcttgttgggaaacaaattgtggagtggattttaaaagaggaatccagtgaaacacttaagatgaccattgcatctgtacctacttcgcgctacatagctgacatgaccctcgaggagatgtcacgagactggttcatgctcatgcctaggcacaagatagtaggctctctttgtgttcgaatggaccaggcgatcattgaaaagaacatcatactgaaagcgaac…	660
Influenza A virus (A/swine/shanxi/A1/2017(H1N1)) segment 8 nuclear export protein (NEP) and nonstructural protein 1 (NS1) genes, complete cds.	A/swine/shanxi/A1/2017(H1N1)	shanxi	atggactccaatactgtgtcaagctttcaggtagactgcttcctttggcatatccgcaaacggtttgcagacaatggattgggtgatgccccattccttgaccggctccgccgagaccaaaagtccctaaaaggaagaggcagcacccttggcctagacatcgggaccgccactcttgttgggaaacaaattgtggagtggattttaaaagaggaatccagtgaaacacttaagatgaccattgcctctgtgcctacttcgcgctacatagctgacatgaccctcgaggagatgtcaagggactggttcatgctcatgcctaggcacaagataataggttctctttgtgttcgaatggaccaggcgatcattgaaaagaacatcatactgaaagcgaac…	660
Influenza A virus (A/Aalborg/INS282/2009(H1N1)) nuclear export protein (NEP) and nonstructural protein 1 (NS1) genes, complete cds.	A/Aalborg/INS282/2009(H1N1)	Aalborg	atggactccaacaccatgtcaagctttcaggtagactgtttcctttggcatatccgcaagcgatttgcagacaatggattgggtgatgccccattccttgatcggctccgccgagatcaaaagtccttaaaaggaagaggcaacacccttggcctcgatatcgaaacagccactcttgttgggaaacaaatcgtggaatggatcttgaaagaggaatccagcgagacacttagaatgacaattgcatctgtgcctacttcgcgctacctttctgacatgaccctcgaggaaatgtcacgagactggttcatgctcatgcctaggcaaaagataataggccctctttgcgtgcgattggaccaggcggtcatggaaaagaacatagtactgaaagcgaac…	660
Influenza A virus (A/Aalborg/INS132/2009(H1N1)) nuclear export protein (NEP) and nonstructural protein 1 (NS1) genes, complete cds.	A/Aalborg/INS132/2009(H1N1)	Aalborg	atggactccaacaccatgtcaagctttcaggtagactgtttcctttggcatatccgcaagcgatttgcagacaatggattgggtgatgccccattccttgatcggctccgccgagatcaaaagtccttaaaaggaagaggcaacacccttggcctcgatgtcgaaacagccactcttgttgggaaacaaatcgtggaatggatcttgaaagaggaatccagcgagacacttagaatgacaattgcatctgtacctacttcgcgctacctttctgacatgaccctcgaggaaatgtcacgagactggttcatgctcatgcctaggcaaaagataataggccctctttgcgtgcgattggaccaggcggtcatggaaaagaacatagtactgaaagcgaac…	660
Influenza A virus (A/swine/Albersloh/IDT14635-1/2012(H1N2)) segment 8 nuclear export protein (NEP) and nonstructural protein 1 (NS1) genes, complete cds.	A/swine/Albersloh/IDT14635-1/2012(H1N2)	Albersloh	atggactccaacaccatgtcaagctttcaggtagactgtttcctttggcatatccgcaagcgatttgcagacaatggattgggtgatgccccattccttgatcggctccgccgagatcaaaagtcattaaaaggaagaggcaacacccttggcctcgatatcgaaacagccactcttgttgggaaacaaatcgtggaatggatcttgaaagaggaatccagcgagacacttagaatgacaattgcatccgtgcctacttcgcgctacctttctgacatgaccctcgaggaaatgtcacgagactggttcatgctcatgcctaggcaaaagataataggccctctttgcgtgcgattggaccaggcggtcatggaaaagaacatagtactgaaagcgaac…	660
Influenza A virus (A/swine/Albersloh/IDT14635-3/2012(H1N2)) segment 8 nuclear export protein (NEP) and nonstructural protein 1 (NS1) genes, complete cds.	A/swine/Albersloh/IDT14635-3/2012(H1N2)	Albersloh	atggactccaacaccatgtcaagctttcaggtagactgtttcctttggcatatccgcaagcgatttgcagacaatggattgggtgatgccccattccttgatcggctccgccgagatcaaaagtcattaaaaggaagaggcaacacccttggcctcgatatcgaaacagccactcttgttgggaaacaaatcgtggaatggatcttgaaagaggaatccagcgagacacttagaatgacaattgcatccgtacctacttcgcgctatctttctgacatgaccctcgaggaaatgtcacgagactggttcatgctcatgcctaggcaaaagataataggccctctttgcgtgcgattggaccaggcggtcatggaaaagaacatagtactgaaagcgaac…	660
Influenza A virus (A/Amagasaki/1/2009(H1N1)) segment 8 nuclear export protein (NEP) and nonstructural protein 1 (NS1) genes, complete cds.	A/Amagasaki/1/2009(H1N1)	Amagasaki	atggactccaacaccatgtcaagctttcaggtagactgtttcctttggcatatccgcaagcgatttgcagacaatggattgggtgatgccccattccttgatcggctccgccgagatcaaaagtccttaaaaggaagaggcaacacccttggcctcgatatcgaaacagccactcttgttgggaaacaaatcgtggaatggatcttgaaagaggaatccagcgagacacttagaatgacaattgcatctgtacctacttcgcgctacctttctgacatgaccctcgaggaaatgtcacgagactggttcatgctcatgcctaggcaaaagataataggccctctttgcgtgcgattggaccaggcgatcatggaaaagaacatagtactgaaagcgaac…	660
Influenza A virus (A/Amagasaki/2/2009(H1N1)) segment 8 nuclear export protein (NEP) and nonstructural protein 1 (NS1) genes, complete cds.	A/Amagasaki/2/2009(H1N1)	Amagasaki	atggactccaacaccatgtcaagctttcaggtagactgtttcctttggcatatccgcaagcgatttgcagacaatggattgggtgatgccccattccttgatcggctccgccgagatcaaaagtccttaaaaggaagaggcaacacccttggcctcgatatcgaaacagccactcttgttgggaaacaaatcgtggaatggatcttgaaagaggaatccagcgagacacttagaatgacaattgcatctgtacctacttcgcgctacctttctgacatgaccctcgaggaaatgtcacgagactggttcatgctcatgcctaggcaaaagataataggccctctttgcgtgcgattggaccaggcgatcatggaaaagaacatagtactgaaagcgaac…	660
Influenza A virus (A/swine/Ankum/13894/2011(H1N1)) segment 8 nuclear export protein (NEP) and nonstructural protein 1 (NS1) genes, complete cds.	A/swine/Ankum/13894/2011(H1N1)	Ankum	atggattcaaacactgtgtcaagctttcaggtagattgctttctttggcatgtccgcaagcggtttgcaaactgggggcttggcgatgccccatttctcgataggcttcgccgagaccagaagtccctaagaggaagaggcagcactcttggtctggaaatcaaaccagctactcgtgcggggaaacaaatagtgaagcgtattctggaggaagaatacgatgaagcacttaaaataactatcgcttctgtacctgcttcacgctatctaactgacatgactcttgaagagatgtcaagggactggttcatgctcatgcccaagcaaaaagtggcaggccccttttgcatcaaaatggaccaggcaataatggataaaaacatcacattgaaggcaaac…	693
Influenza A virus (A/swine/Ankum/14132/2011(H1N1)) segment 8 nuclear export protein (NEP) and nonstructural protein 1 (NS1) genes, complete cds.	A/swine/Ankum/14132/2011(H1N1)	Ankum	atggattcaaacactgtgtcaagctttcaggtagattgctttctttggcatgtccgcaaacggtttgcaaactgggggcttggcgatgccccatttctcgataggcttcgccgagaccagaagtccctaagaggaagaggcagcactcttggtctggaaatcgaaccagctactcgtgtggggaaacaaatagtgaagcgtattctggaggaagaatacgatgaagcacttaaaataactatcgcttctgtacccgcttcacgctatctaactgacatgactcttgaagagatgtcaagggactggttcatgctcatgcccaagcaaaaagtggcaggtcccttttgcatcagaatggaccaggcaataatggataaaaacatcacattgaaggcaaac…	693
Influenza A virus (A/Aragon/RR3218/2008(H1N1)) segment 8 nuclear export protein (NEP) and nonstructural protein 1 (NS1) genes, partial cds.	A/Aragon/RR3218/2008(H1N1)	Aragon	acactgtgtcaagctttcaggtagattgctttctttggcatgtccgcaagcagtttgcaaactgggggcttggcgatgccccatttctcgataggcttcgccgagatcagaagtccctaaaaggaagaggcagcactcttggtcttgaaatcgaaccagctactcgtgcgggaaaacaaatagtgaagcgtattctggaagaagaatacgatgaagcacttaaaataactatcgcttctgtgcctgcctcacgctatctaactgacatgactcttgaagagatgtcaagggactggttcatgctcatgcccaagcaaaaaatggcaggtcccttttgcatcagaatggaccaggcaataatggataaaaacatcacattgaaagcaaacttcagtgtga…	683
Influenza A virus (A/Aragon/GP221/2009(H1N1)) segment 8 nuclear export protein (NEP) and nonstructural protein 1 (NS1) genes, complete cds.	A/Aragon/GP221/2009(H1N1)	Aragon	atggactccaacaccatgtcaagctttcaggtagactgtttcctttggcatatccgcaagcgatttgcagacaatggattgggtgatgccccattccttgatcggctccgccgagatcaaaagtccttaaaaggaagaggcaacacccttggcctcgatatcgaaacagccactcttgttgggaaacaaatcgtggaatggatcttgaaagaggaatccagcgagacacttagaatgacaattgcatctgtacctacttcgcgctacctttctgacatgaccctcgaggaaatgtcacgagactggttcatgctcatgcctaggcaaaagataataggccctctttgcgtgcgattggaccaggcgatcatggaaaagaacatagtactgaaagcgaac…	660
Influenza A virus (A/Australia/17/2009(H1N1)) nuclear export protein (NEP) and nonstructural protein 1 (NS1) genes, complete cds.	A/Australia/17/2009(H1N1)	Australia	atggactccaacaccatgtcaagctttcaggtagactgtttcctttggcatatccgcaagcgatttgcagacaatggattgggtgatgccccattccttgatcggctccgccgagatcaaaagtccttaaaaggaagaggcaacacccttggcctcgatatcgaaacagccactcttgttgggaaacaaatcgtggaatggatcttgaaagaggaatccagcgagacacttagaatgacaattgcatctgtacctacttcgcgctacctttctgacatgaccctcgaggaaatgtcacgagactggttcatgctcatgcctaggcaaaagataataggccctctttgcgtgcgattggaccaggcggtcatggaaaagaacatagtactgaaagcgaac…	660
Influenza A virus (A/Australia/38/2009(H1N1)) nuclear export protein (NEP) and nonstructural protein 1 (NS1) genes, complete cds.	A/Australia/38/2009(H1N1)	Australia	atggactccaacaccatgtcaagctttcaggtagactgtttcctttggcatatccgcaagcgatttgcagacaatggattgggtgatgccccattccttgatcggctccgccgagatcaaaagtccttaaaaggaagaggcaacacccttggcctcgatatcgaaacagccactcttgttgggaaacaaatcgtggaatggatcttgaaagaggaatccagcgagacactcagaatgacaattgcatctgtacctacttcgcgctacctttctgacatgaccctcgaggaaatgtcacgagactggttcatgctcatgcctaggcaaaagataataggccctctttgcgtgcgattggaccaggcggtcatggaaaagaacatagtactgaaagcgaac…	660
Influenza A virus (A/swine/Bad Griesbach/IDT5604/2006(H1N1)) segment 8 nuclear export protein (NEP) and nonstructural protein 1 (NS1) genes, complete cds.	A/swine/Bad Griesbach/IDT5604/2006(H1N1)	Bad Griesbach	atggattcaaacactgtgtcaagctttcaggtagactgctttctttggcatgtccgcaaacggtttgcagaccgggaacttggcgatgccccatttctcgataggcttcgccgagatcagaagtccctaagagggagaagcagcactcttggtctggaaatcgaaccagccactcgtgcgggaaaacaaatagtgaagcgtattctggaagaagaatacgataaggcgcttaaaatgaatatcgcttctgtgcctgcttcacgctatctaactgacatgactcttgaagagatgtcaagggactggttcatgctcatgcccaagcagaaagtggcaggttccctttgcatcaaaatggaccaggcaatagtggataaaaacatcacattgaaagcaaac…	693
Influenza A virus (A/swine/Bad Griesbach/19758/2014(H1N1)) segment 8 nuclear export protein (NEP) and nonstructural protein 1 (NS1) genes, complete cds.	A/swine/Bad Griesbach/19758/2014(H1N1)	Bad Griesbach	atggattcaaacactgtgtcaagctttcaggtagattgctttctttggcatgtccgcaaacggtttgcaaactgggggcttggcgatgccccatttctcgataggcttcgccgagaccagaagtccctaagaggaagaggcagcactcttggtctggaaatcgaaccagctactcgtgtggggaaacaaatagtgaagcgtattctggaggaagaatacgatgaagcacttaaaataactatcgcttctgtacccgcttcacgctatctaactgacatgactcttgaagagatgtcaagggactggttcatgctcatgcccaagcaaaaagtggcaggtcccttttgcatcagaatggaccaggcaataatggataaaaacatcacattgaaggcaaac…	693
Influenza A virus (A/swine/Bad Rothenfelde/4255/2005(H1N1)) segment 8 nuclear export protein (NEP) and nonstructural protein 1 (NS1) genes, complete cds.	A/swine/Bad Rothenfelde/4255/2005(H1N1)	Bad Rothenfelde	atggattcaaacactgtgtcaagctttcaggtagactgctttctttggcatgtccgcaaacggtttgcagactgggaacttggcgatgccccatttctcgataggcttcgccgagaccagaagtccctaagagggagaagcagcactcttggtctggaaatcgaaccagccacccatgcgggaaaacaaatagtgaagcgtattctggaagaagaatacgaggaggcgcttaaaatgaatatcgcttctgtgcctgcttcacgctatctaactgacatgactcttgaagagatgtcaagggactggttcatgctcatgcccaagcagaaagtggcaggttccctttgcatcaaaatggaccaggcaataatggataaaaacatcacattgaaagcaaac…	693
Influenza A virus (A/swine/Bad Rothenfelde/6622/2007(H1N1)) segment 8 nuclear export protein (NEP) and nonstructural protein 1 (NS1) genes, complete cds.	A/swine/Bad Rothenfelde/6622/2007(H1N1)	Bad Rothenfelde	atggattcaaatactgtgtcaagctttcaggtagactgctttctttggcatgtccgcaaacgatttgcagactgtgggcttggtgatgccccatttcttgataggcttcgccgagatcaaaagtccctaaggggaagaggcaacactcttggtctggaaatcgaaccagccactcgtgctgggaaacaaatagtgaagcgtatcctagaagaagaatacgatgaggcatttaaactaacgatagcttctgtgcctacttcacactatctaactgacatgactcttgaagaaatgtcaagagactggttcatgctcatgcccaagcagaaagtggcaggttccctttgcatcagaatggaccaagcaataatggataaaaaaatcacattgaaagcaaac…	654
Influenza A virus (A/Bage/LACENRS-614/2013(H1N1)) segment 8 nuclear export protein (NEP) and nonstructural protein 1 (NS1) genes, complete cds.	A/Bage/LACENRS-614/2013(H1N1)	Bage	atggactccaacaccatgtcaagctttcaggtagactgttttctttggcatattcgcaagcgatttgcagacaatggattgggtgatgccccattccttgatcggctacgccgagatcaaaagtccttaaaaggaagaggcaacacccttggcctcgacatcaaaacagccactcttgttgggaaacaaatcgtggaatggattttgaaagaggaatccagcgagacacttagaatgacaattgcatctgtacctacttcgcgttacatttctgacatgaccctcgaggaaatgtcacgagactggttcatgcttatgcctaggcaaaagataataggccctctttgcgtgcgattggaccaggcggtcatggaaaagaacatagtactggaagcaaac…	660
Influenza A virus (A/Bage/LACENRS-2728/2013(H1N1)) segment 8 nuclear export protein (NEP) and nonstructural protein 1 (NS1) genes, complete cds.	A/Bage/LACENRS-2728/2013(H1N1)	Bage	atggactccaacaccatgtcaagctttcaggtagactgttttctttggcatattcgcaagcggtttgcagacaatggattgggtgatgccccattccttgatcggctccgccgagatcaaaagtccttaaaaggaagaggcaacacccttggcctcgatatcgaaacagccactcttgttgggaaacaaatcgtggaatggatcttgaaagaggaatccagcgagacacttagaatgacaattgcatctgtacctacttcacgttacatttctgacatgaccctcgaggaaatgtcacgagactggttcatgcttatgcctaggcaaaagacaataggccctctttgcgtgcgattggatcaggtggtcatggaaaagaacatagtactgaaagcgaac…	660
Influenza A virus (A/glossy ibis/Bangladesh/38011/2019(H1N1)) segment 8 nuclear export protein (NEP) and nonstructural protein 1 (NS1) genes, complete cds.	A/glossy ibis/Bangladesh/38011/2019(H1N1)	Bangladesh	atggattccaacacagtgtcaagctttcaggtagactgctttctttggcatgtccgcaaacgatttgcagaccaagaactgggtgatgccccattccttgaccggcttcgccgagatcagaagtccctaagaggaagaggcagcactcttggtctggatatcgagacagctactcgtgcaggaaagcagatagtggagcggattctggaagaagaatctgatgaggcacttaaaatgaccattgcttcagtgccggcttcacgctacctaactgacatgactcttgaagagatgtcaagggactggttcatgcttatgcccaaacagaaagtggcaggttccctttgcatcagaatggaccaggcaataatggataaaaacatcatattgaaagcgaat…	693
Influenza A virus (A/little cormorant/Bangladesh/37978/2019(H1N1)) segment 8 nuclear export protein (NEP) and nonstructural protein 1 (NS1) genes, complete cds.	A/little cormorant/Bangladesh/37978/2019(H1N1)	Bangladesh	atggattccaacacagtgtcaagctttcaggtagactgctttctttggcatgtccgcaaacgatttgcagaccaagaactgggtgatgccccattccttgaccggcttcgccgagatcagaagtccctaagaggaagaggcagcactcttggtctggatatcgagacagctactcgtgcaggaaagcagatagtggagcggattctggaagaagaatctgatgaggcacttaaaatgaccattgcttcagtgccggcttcacgctacctaactgacatgactcttgaagagatgtcaagggactggttcatgcttatgcccaaacagaaagtggcaggttccctttgcatcagaatggaccaggcaataatggataaaaacatcatattgaaagcgaat…	693
Influenza A virus (A/Barcelona/INS378/2009(H1N1)) nuclear export protein (NEP) and nonstructural protein 1 (NS1) genes, complete cds.	A/Barcelona/INS378/2009(H1N1)	Barcelona	atggactccaacaccatgtcaagctttcaggtagactgtttcctttggcatatccgcaagcgatttgcagacaatggattgggtgatgccccattccttgatcggctccgccgagatcagaagtccttaaaaggaagaggcaacacccttggcctcgatatcgaaacagccactcttgttgggaaacaaatcgtggaatggatcttgaaagaggaatccagcgagacacttagaatgacaattgcatctgtacctacttcgcgctacctttctgacatgaccctcgaggaaatgtcacgagactggttcatgctcatgcctaggcaaaagataataggccctctttgcgtgcgattggaccaggcggtcatggaaaagaacatagtactgaaagcgaac…	660
Influenza A virus (A/Barcelona/INS189/2009(H1N1)) nuclear export protein (NEP) and nonstructural protein 1 (NS1) genes, complete cds.	A/Barcelona/INS189/2009(H1N1)	Barcelona	atggactccaacaccatgtcaagctttcaggtagactgtttcctttggcatatccgcaagcgatttgcagacaatggattgggtgatgccccattccttgatcggctccgccgagatcaaaagtccttgaaaggaagaggcaacacccttggcctcgatatcgaaacagccactcttgttgggaaacaaatcgtggaatggatcttgaaagaggaatccagcgagacacttagaatgacaattgcatctgtacctacttcgcgctacctttctgacatgaccctcgaggaaatgtcacgagactggttcatgctcatgcctaggcaaaagataataggccctctttgcgtgcgattggaccaggcggtcatggaaaagaacatagtactgaaagcgaac…	660
Influenza A virus (A/Baylor/11735/1982(H1N1)) nonstructural protein 2 (NS2) and nonstructural protein 1 (NS1) genes, complete cds.	A/Baylor/11735/1982(H1N1)	Baylor	atggatcccaacactgtgtcaagctttcaggtagattgcttcctttggcatgtccgcaaacaagttgcagaccaagagctaggcgatgccccattccttgatcggcttcgccgagatcagaagtccctaaggggaagaggcagcactctcggtctgaacatcgaaacagccacctgtgttggaaagcaaatagtggagaggattctgaaggaagaatccaatgaggcacttaaaatgaccatggcctccacacctgcttcgcgatacctaactgacatgactattgaagaaatgtcaagggactggttcatgctcatgcccaagcagaaagtggcaggccctctttgtgtcagaatggatcaggcaataatggataagaacatcatactgaaagcgaat…	714
Influenza A virus (A/Baylor/11515/1982(H1N1)) nuclear export protein (NEP) and nonstructural protein 1 (NS1) genes, complete cds.	A/Baylor/11515/1982(H1N1)	Baylor	atggatcccaacactgtgtcaagctttcaggtagattgcttcctttggcatgtccgcaaacaagttgcagaccaagagctaggcgatgccccattccttgatcggcttcgccgagatcagaagtccctaaggggaagaggcagcactctcggtcttaacatcgaaacagccacctgtgttggaaaacaaatagtggagaggattctgaaggaagaatccaatgaggcacttaaaatgaccatggcctccacacctgcttcgcgatacctaactgacatgactattgaagaaatgtcaagggactggttcatgctcatgcccaaacagaaagtggcaggccctctttgtgtcagaatggatcaggcaataatggataagaacatcatactgaaagcgaat…	714
Influenza A virus (A/Birobidzhan/65/2019(H1N1)) segment 8 nuclear export protein (NEP) and nonstructural protein 1 (NS1) genes, complete cds.	A/Birobidzhan/65/2019(H1N1)	Birobidzhan	atggaatccaacaccatgtcaagctttcaggtagactgttttctttggcatattcgcaagcgatttgcagacaatggattgggtgatgccccattccttgatcggctacgccgagatcaaaagtccttaaaaggaagaggcaacacccttggcctcgacatcaaaacagccactcttgttgggaaacaaattgtggaatggattttgaaagaggaatccagcgagacgcttagaatggcaattgcatctgtacctacttcgcgttacatttctgacatgaccctcgaggaaatgtcacgagactggttcatgcttatgcctaggcaaaagataataggccctctttgcgtgcgattggaccaggcggtcatggataagaacatagtactggaagcaaac…	660
Influenza A virus (A/Birobidzhan/97/2019(H1N1)) segment 8 nuclear export protein (NEP) and nonstructural protein 1 (NS1) genes, complete cds.	A/Birobidzhan/97/2019(H1N1)	Birobidzhan	atggaatccaacaccatgtcaagctttcaggtagactgttttctttggcatattcgcaagcgatttgcagacaatggattaggtgatgccccattccttgatcggctacgccgagatcaaaagtccttaaaaggaagaggcaacacccttggcctcgacatcaaaacagccactcttgttgggaaacaaattgtggaatggattttgaaagaggaatccagcgagacgcttagaatggcaattgcatctgtacctacttcgcgttacatttctgacatgaccctcgaggaaatgtcacgagactggttcatgcttatgcctaggcaaaagataataggccctctttgcgtgcgattggaccaggcggtcatggataagaacatagtactggaagcaaac…	660
Influenza A virus (A/Bishkek/WRAIR0883N/2009(H1N1)) nuclear export protein (NEP) and nonstructural protein 1 (NS1) genes, complete cds.	A/Bishkek/WRAIR0883N/2009(H1N1)	Bishkek	atggactccaacaccatgtcaagctttcaggtagactgtttcctttggcatatccgcaagcgatttgcagacaatggattgggtgatgccccattccttgatcggctccgccgagatcaaaagtccttaaaaggaagaggcaacacccttggcctcgatatcgaaacagccactcttgttgggaaacaaatcgtggaatggatcttgaaagaggaatccagcgagacacttagaatgacaattgcatctgtacctacttcgcgctacctttctgacatgaccctcgaggaaatgtcacgagactggttcatgctcatgcctaggcaaaagataataggccctctttgcgtgcgattggaccaggcggtcatggaaaagaacatagtactgaaagcgaac…	660
Influenza A virus (A/Bishkek/03/2009(H1N1)) segment 8 nuclear export protein (NEP) and nonstructural protein 1 (NS1) genes, complete cds.	A/Bishkek/03/2009(H1N1)	Bishkek	atggactccaacaccatgtcaagctttcaggtagactgtttcctttggcatatccgcaagcgatttgcagacaatggattgggtgatgccccattccttgatcggctccgccgagatcaaaagtccttaaaaggaagaggcaacacccttggcctcgatatcgaaacagccactcttgttgggaaacaaatcgtggaatggatcttgaaagaggaatccagcgagacacttagaatgacaattgcatctgtacctacttcgcgctacctttctgacatgaccctcgaggaaatgtcacgagactggttcatgctcatgcctaggcaaaagataataggccctctttacgtgcgattggaccaggcggtcatggaaaagaacatagtagtgaaagcgaat…	660
Influenza A virus (A/swine/Bocholt/4414/2005(H1N1)) segment 8 nuclear export protein (NEP) and nonstructural protein 1 (NS1) genes, complete cds.	A/swine/Bocholt/4414/2005(H1N1)	Bocholt	atggattcaaacactgtgtcaagctttcaggtagattgctttctttggcatatccgcaagcggtttgcaaactgggggcttggcgatgccccatttctcgataggcttcgccgagaccagaagtccctaagagggagaggcagcactcttggtctggaaatcgaatcagctactcgtgcgggaaaacaaatagtgaagcgtattctggaagaagaatacgatgaagcacttaaaataaccattgcttctgtgcctgcttcacgctatttgactgacatgactcttgaagagatgtcaagggactggttcatgctcatgcccaagcaaaaagtggcaggtcccttttgcatcagaatggaccaggcaataatgaataaaaacatcacattgaaagcaaac…	693
Influenza A virus (A/swine/Bocholt/5533/2006(H1N1)) segment 8 nuclear export protein (NEP) and nonstructural protein 1 (NS1) genes, complete cds.	A/swine/Bocholt/5533/2006(H1N1)	Bocholt	atggattcaaacactgtgtcaagctttcaggtagattgctttctttggcatgtccgcaagcggtttgcaaactgggggcttggcgatgccccatttctcgataggcttcgccgagaccagaagtccctaagaggaagaggcagcactcttggtctggaaatcgaaccagctactcgtgcggggaaacaaatagtgaagcgtattctggaagaagaatacgatgaagcacttaaaataactatcgcttctgtacctgcttcacgctatctaactgacatgactcttgaagagatgtcaagggactggttcatgctcatgcccaagcaaaaagtggcaggtcccttttgcatcagaatggaccaggcaataatggataaaaccatcacattgaaagcaaac…	693
Influenza A virus (A/swine/Boesel/6543/2007(H1N1)) segment 8 nuclear export protein (NEP) and nonstructural protein 1 (NS1) genes, complete cds.	A/swine/Boesel/6543/2007(H1N1)	Boesel	atggattcaaatactgtgtcaagctttcaggtagactgctttctttggcatgtccgcaaacgatttgcagactgtgggcttggtgatgccccatttcttgataggcttcgccgagatcaaaagtccctaaggggaagaggcaacactcttggtctggaaatcgaaccagccactcgtgctgggaaacaaatagtgaagcgtatcctaaaagaagaatacgatgaggcatttaaactaacgatagcttctgtgcctacttcacactatctaactgacatgactcttgaagaaatgtcaagagactggttcatgctcatgcccaagcagaaagtggcaggttccctttgcatcagaatggaccaagcaataatggataaaaaaatcacattgaaagcaaac…	654
Influenza A virus (A/swine/Boesel/12937/2011(H1N1)) segment 8 nuclear export protein (NEP) and nonstructural protein 1 (NS1) genes, complete cds.	A/swine/Boesel/12937/2011(H1N1)	Boesel	atggattcaaacactgtgtcaagctttcaggtagattgctttctttggcatatccgcaagcagtttgcaaactgggggttgggcgatgccccatttctcgataggcttcgccgagaccagaagtccctaagaggaagaggcagcactcttggtttggaaatcgaaccagccactcgtgcgggaaaacaaatagtgaagcgtattctagaagaagaatacgatgaagcacttaaaatgactatcgcctctgtgcctgcttcacgctatctaaccgacatgactcttgaagagatgtcaagagactggttcatgctcatgcccaagcagaaagtggcaggtcccctttgcatcagaatggaccaagcaataatggataaaatcatcacactgaaagcaaat…	693
Influenza A virus (A/swine/Borgholzhausen/5751/2006(H1N1)) segment 8 nuclear export protein (NEP) and nonstructural protein 1 (NS1) genes, complete cds.	A/swine/Borgholzhausen/5751/2006(H1N1)	Borgholzhausen	atggattcaaatactgtgtcaagctttcaggtagactgctttctttggcatgtccgcaaacgatttgcagactgtgggcttggtgatgccccatttcttgataggcttcgccgagatcaaaaatccctaaggggaagaggcaacactcttggtctggaaatcgaaccagccactcgtgctgggaaacaaatagtgaagcgtatcctagaagaagaatacgatgaggcatttaaactaacgatagcttctgtgcctacttcacgctatctaactgacatgactcttgaagaaatgtcaagagactggttcatgctcatgcccaagcagaaagtggcaggttccctttgcatcagaatggaccaagcaataatggataaaaaaatcacattgaaagcaaac…	654
Influenza A virus (A/swine/Borgholzhausen/6371/2007(H1N1)) segment 8 nuclear export protein (NEP) and nonstructural protein 1 (NS1) genes, complete cds.	A/swine/Borgholzhausen/6371/2007(H1N1)	Borgholzhausen	atggattcaaatactgtgtcaagctttcaggtagactgttttctttggcatgtccgcaaacgatttgcagactgtgggcttggtgatgccccatttcttgataggcttcgccgagatcaaaagtccctaaggggaagaggcaacactcttggtctagaaatcgaaccagccactcgtgttgggaaacaaatagtgaagcgtatcctagaagaagaatacgatgaggcatttaaactaacgatagcttctgtgcctacttcacgctatctaactgacatgactcttgaagaaatgtcaagagactggttcatgctcatgcccaagcagaaaatggcaggttccctttgcatcagaatggaccaagcaataatggataaaaaaatcacattgaaagcaaac…	654
Influenza A virus (A/swine/Bothenheilingen/13765-3/2011(H1N1)) segment 8 nuclear export protein (NEP) and nonstructural protein 1 (NS1) genes, complete cds.	A/swine/Bothenheilingen/13765-3/2011(H1N1)	Bothenheilingen	atggattcaaacactgtgtcaagctttcaggtagattgctttctttggcatgtccgtaagaggtttgcaaactgggggcttggcgatgccccatttctcgataggcttcgccgagaccaaaagtccctaagaggaagaggcaacactcttggtctggaaatcgaatcagctactcatgctgggaaacaaatagtgaggcgtattctggaagaagaatatgatgaagcacttaaaataactatcgctgctgtacctgcttcacgctatctaactgacatgactcttgaagagatgtcaagggactggttcatgctcatgcccaagcaaaaagtggcaggtcccttttgcatcagaatggaccaggcaataatggacaaaactatcacattgaaagcaaac…	693
Influenza A virus (A/swine/Bothenheilingen/19699/2014(H1N1)) segment 8 nuclear export protein (NEP) and nonstructural protein 1 (NS1) genes, complete cds.	A/swine/Bothenheilingen/19699/2014(H1N1)	Bothenheilingen	atggactccaacaccatgtcaagctttcaggtagactgttttctttggcatattcgcaagcgatttgcagacaatggattgggtgatgccccattccttgatcggctacgccgagatcaaaaatccttaaaaggaagaggcagcacccttggcctcgacatcgaaacagccactcttgttgggaaacaaatcgtggaatggattttgaaagaggaatccagcgagacacttagaatgacaattgcatctgtacctacttcgcgttacatttctgacatgaccctcgaggaaatgtcacgagactggttcatgcttatgcctaggcaaaagataataggccctctttgcgtgcgattggaccaggcggtcatggaaaagaacatagtactgaaagcgaac…	693
Influenza A virus (A/swine/Brilon/12263-1/2010(H1N1)) segment 8 nuclear export protein (NEP) and nonstructural protein 1 (NS1) genes, complete cds.	A/swine/Brilon/12263-1/2010(H1N1)	Brilon	atggattcaaacactgtatcaagctttcaggtagattgctttctttggcatgtccgcaagcggtttgcaaactgggggcttggcgatgccccatttctcgataggcttcgccgagatcagaagtccctaagaggaagaggcagcactcttggtttggaaatcgaaccagctactcgtgcggggaaacaaatagtaaagcgtattctggaagaagaatacgatgaaacacttaaaataactatcgcttctgtgcctgcttcacgctatctaactgacatgactcttgaagaaatgtcaagggactggttcatgctcatgcccaagcagaaagtggcaggtcccttttgcatcagaatggaccaggcaataatggataagaacatcacattgaaagcaaac…	693
Influenza A virus (A/swine/Brilon/12263-2/2010(H1N1)) segment 8 nuclear export protein (NEP) and nonstructural protein 1 (NS1) genes, complete cds.	A/swine/Brilon/12263-2/2010(H1N1)	Brilon	atggattcaaacactgtatcaagctttcaggtagattgctttctttggcatgtccgcaagcggtttgcaaactgggggcttggcgatgccccatttctcgataggcttcgccgagatcagaagtccctaagaggaagaggcagcactcttggtttggaaatcgaaccagctactcgtgcggggaaacaaatagtaaagcgtattctggaagaagaatacgatgaaacacttaaaataactatcgcttctgtgcctgcttcacgctatctaactgacatgactcttgaagaaatgtcaagggactggttcatgctcatgcccaagcagaaagtggcaggtcccttttgcatcagaatggaccaggcaataatggataagaacatcacattgaaagcaaac…	693
Influenza A virus (A/Bronx/INS3_673/2012(H1N1)) nuclear export protein (NEP) and nonstructural protein 1 (NS1) genes, complete cds.	A/Bronx/INS3_673/2012(H1N1)	Bronx	atggactccaacaccatgtcaagctttcaggtagactgtttcctttggcatatccgcaagcgatttgcagacaatggattgggtgatgccccattccttgatcggctccgccgagatcaaaagtccttaaaaggaagaggcaacacccttggcctcgatatcgaaacagccactcttgttgggaaacaaatcgtggaatggatcttgaaagaggaatccagcgagacacttagaatgacaattgcatctgtacctacttcgcgttacatttctgacatgaccctcgaggaaatgtcacgagactggttcatgctcatgcctaggcaaaagataataggccctctttgcgtgcgattggaccaggcggtcatggaaaaaaacatagtactgaaagcgaac…	660
Influenza A virus (A/Bronx/INS3_674/2012(H1N1)) nuclear export protein (NEP) and nonstructural protein 1 (NS1) genes, complete cds.	A/Bronx/INS3_674/2012(H1N1)	Bronx	atggactccaacaccatgtcaagctttcaggtagactgtttcctttggcatatccgcaagcgatttgcagacaatggattgggtgatgccccattccttgatcggctccgccgagatcaaaagtccttaaaaggaagaggcaacacccttggcctcgatatcgaaacagccactcttgttgggaaacaaatcgtggaatggatcttgaaagaggaatccagcgagacacttagaatgacaattgcatctgtacctacttcgcgttacatttctgacatgaccctcgaggaaatgtcacgagactggttcatgctcatgcctaggcaaaagataataggccctctttgcgtgcgattggaccaggcggtcatggaaaaaaacatagtactgaaagcgaac…	660
Influenza A virus (A/swine/Buch/14162/2011(H1N1)) segment 8 nuclear export protein (NEP) and nonstructural protein 1 (NS1) genes, complete cds.	A/swine/Buch/14162/2011(H1N1)	Buch	atggattcaaacactgtgtcaagctttcaggtagattgctttctttggcatgtccgcaagcggtttgcaaactgggggcttggcgatgccccattcctcgataggctccgccgagaccagaagtctctaataggaagaggcagcactcttggtctggaaattgaaccagctactcgtgctgggaaacaaatagtgaagcgtattttggaagaagaatgtgatgaagcacttaaaataattaccgcttctgtgcctgcttcacgctatctaaccgacatgactcttgaagagatgtccagggactggttcatgctcatgcccaagcaaaaagtgacaggtcccctttgcatcaggatggaccaggcaataatggataaaaacatcacattgaaagcaaac…	693
Influenza A virus (A/swine/Buch/14226-1/2011(H1N1)) segment 8 nuclear export protein (NEP) and nonstructural protein 1 (NS1) genes, complete cds.	A/swine/Buch/14226-1/2011(H1N1)	Buch	atggattcaaacactgtgtcaagctttcaggtagattgctttctttggcatgtccgcaagcggtttgcaaactgggggcttggcgatgccccattcctcgataggctccgccgagaccagaagtctctaataggaagaggcagcactcttggtctggaaattgaaccagctactcgtgctgggaaacaaatagtgaagcgtattttggaagaagaatgtgatgaagcacttaaaataattaccgcttctgtgcctgcttcacgctatctaaccgacatgactcttgaagagatgtccagggactggttcatgctcatgcccaagcaaaaagtgacaggtcccctttgcatcaggatggaccaggcaataatggataaaaacatcacattgaaagcaaac…	693
Influenza A virus (A/Canada-PQ/RV1586/2009(H1N1)) segment 8 nuclear export protein (NEP) and nonstructural protein 1 (NS1) genes, complete cds.	A/Canada-PQ/RV1586/2009(H1N1)	Canada-PQ	atggactccaacaccatgtcaagctttcaggtagactgtttcctttggcatatccgcaagcgatttgcagacaatggattgggtgatgccccattccttgatcggctccgccgagatcaaaagtccttaaaaggaagaggcaacacccttggtctcgatatcgaaacagccactcttgttgggaaacaaatcgtggaatggatcttgaaagaggaatccagcgagacacttagaatgacaattgcatctgtacctacttcgcgctacctttctgacatgaccctcgaggaaatgtcacgagactggttcatgctcatgcctaggcaaaagataataggccctctttgcgtgcgattggaccaggcgatcatggaaaagaacatagtactgaaagcgaac…	660
Influenza A virus (A/Canada-PQ/RV1758/2009(H1N1)) segment 8 nuclear export protein (NEP) and nonstructural protein 1 (NS1) genes, complete cds.	A/Canada-PQ/RV1758/2009(H1N1)	Canada-PQ	atggactccaacaccatgtcaagctttcaggtagactgtttcctttggcatatccgcaagcgatttgcagacaatggattgggtgatgccccattccttgatcggctccgccgagatcaaaagtccttaaaaggaagaggcaacacccttggcctcgatatcgaaacagccactcttgttgggaaacaaatcgtggaatggatcttgaaagaggaatccagcgagacacttagaatgacaattgcatctgtacctacttcgcgctacctttctgacatgaccctcgaggaaatgtcacgagactggttcatgctcatgcctaggcaaaagataataggccctctttgcgtgcgattggaccaggcgatcatggaaaagaacatagtactgaaagcgaac…	660
Influenza A virus (A/Canela/LACENRS-1704/2012(H1N1)) segment 8 nuclear export protein (NEP) and nonstructural protein 1 (NS1) genes, complete cds.	A/Canela/LACENRS-1704/2012(H1N1)	Canela	atggactccaacaccatgtcaagctttcaggtagactgtttcctttggcatatccgcaagcgatttgcagacaatggattgggtgatgccccattccttgatcggctccgccgagatcaaaagtccttaaaaggaagaggcaacacccttggcctcgatatcgaaacagccactcttgttgggaaacaaatcgtggaatggatcttgaaagaggaatccagcgagacacttagaatgacaattgcatctgtacctacctcgcgttacctttctgacatgaccctcgaggaaatgtcacgagactggttcatgctcatgcctaggcaaaagataataggccctctttgcgtgcgattggaccaggcggtcatggaaaagaacatagtactgaaagcgaac…	660
Influenza A virus (A/Canela/LACENRS-418/2013(H1N1)) segment 8 nuclear export protein (NEP) and nonstructural protein 1 (NS1) genes, complete cds.	A/Canela/LACENRS-418/2013(H1N1)	Canela	atggactccaacaccatgtcaagctttcaggtagactgttttctttggcatattcgcaagcggtttgcagacaatggattgggtgatgccccattccttgatcggctccgccgagatcaaaagtccttaaaaggaagaggcaacacccttggcctcgatatcgaaacagccactcttgttgggaaacaaatcgtggaatggatcttgaaagaggaatccagcgagacacttagaatgacaattgcatctgtacctacttcacgttacatttctgacatgaccctcgaggaaatgtcacgagactggttcatgcttatgcctaggcaaaagacaataggccctctttgcgtgcgattggaccaggcggtcatggaaaagaacatagtactgaaagcgaac…	660
Influenza A virus (A/Castilla-La Mancha/GP13/2009(H1N1)) segment 8 nuclear export protein (NEP) and nonstructural protein 1 (NS1) genes, complete cds.	A/Castilla-La Mancha/GP13/2009(H1N1)	Castilla-La Mancha	atggactccaacaccatgtcaagctttcaggtagactgtttcctttggcatatccgcaagcgatttgcagacaatggattgggtgatgccccattccttgatcggctccgccgagatcaaaagtccttaaaaggaagaggcaacacccttggcctcgatatcgaaacagccactcttgttgggaaacaaatcgtggaatggatcttgaaagaggaatccagcgagacacttagaatgacaattgcatctgtacctacttcgcgctacctttctgacatgaccctcgaggaaatgtcacgagactggttcatgctcatgcctaggcaaaagataataggccctctttgcgtgcgattggaccaggcgatcatggaaaagaacatagtactgaaagcgaac…	660
Influenza A virus (A/Castilla-La Mancha/GP9/2009(H1N1)) segment 8 nuclear export protein (NEP) and nonstructural protein 1 (NS1) genes, complete cds.	A/Castilla-La Mancha/GP9/2009(H1N1)	Castilla-La Mancha	atggactccaacaccatgtcaagctttcaggtagactgtttcctttggcatatccgcaagcgatttgcagacaatggattgggtgatgccccattccttgatcggctccgccgagatcaaaagtccttaaaaggaagaggcaacacccttggcctcgatatcgaaacagccactcttgttgggaaacaaatcgtggaatggatcttgaaagaggaatccagcgagacacttagaatgacaattgcatctgtacctacttcgcgctacctttctgacatgaccctcgaggaaatgtcacgagactggttcatgctcatgcctaggcaaaagataataggccctctttgcgtgcgattggaccaggcgatcatggaaaagaacatagtactgaaagcgaac…	660
Influenza A virus (A/CastillaLaMancha/GP369/2009(H1N1)) segment 8 nuclear export protein (NEP) and nonstructural protein 1 (NS1) genes, complete cds.	A/CastillaLaMancha/GP369/2009(H1N1)	CastillaLaMancha	atggactccaacaccatgtcaagctttcaggtagactgtttcctttggcatatccgcaagcgatttgcagacaatggattgggtgatgccccattccttgatcggctccgccgagatcaaaagtccttaaaaggaagaggcaacacccttggcctcgatatcgaaacagccactcttgttgggaaacaaatcgtggaatggatcttgaaagaggaatccagcgagacacttagaatgacaattgcatctgtacctacttcgcgctacctttctgacatgaccctcgaggaaatgtcacgagactggttcatgctcatgcctaggcaaaagataataggccctctttgcgtgcgattggaccaggcgatcatggaaaagaacatagtactgaaagcgaac…	660
Influenza A virus (A/CastillaLaMancha/GP248/2009(H1N1)) segment 8 nuclear export protein (NEP) and nonstructural protein 1 (NS1) genes, complete cds.	A/CastillaLaMancha/GP248/2009(H1N1)	CastillaLaMancha	atggactccaacaccatgtcaagctttcaggtagactgtttcctttggcatatccgcaagcgatttgcagacaatggattgggtgatgccccattccttgatcggctccgccgagatcaaaagtccttaaaaggaagaggcaacacccttggcctcgatatcgaaacagccactcttgttgggaaacaaatcgtggaatggatcttgaaagaggaatccagcgagacacttagaatgacaattgcatctgtacctacttcgcgctacctttctgacatgaccctcgaggaaatgtcacgagactggttcatgctcatgcctaggcaaaagataataggccctctttgcgtgcgattggaccaggcgatcatggaaaagaacatagtactgaaagcgaac…	660
Influenza A virus (A/Chiba-C/48/2009(H1N1)) segment 8 nuclear export protein (NEP) and nonstructural protein 1 (NS1) genes, complete cds.	A/Chiba-C/48/2009(H1N1)	Chiba-C	atggactccaacaccatgtcaagctttcaggtagactgtttcctttggcatatccgcaagcgatttgcagacaatggattgggtgatgccccattccttgatcggctccgccgagatcaaaagtccttaaaaggaagaggcaacacccttggcctcgatatcgaaacagccactcttgttgggaaacaaatcgtggaatggatcttgaaagaggaatccagcgagacacttagaatgacaattgcatctgtacctacttcgcgctacctttctgacatgaccctcgaggaaatgtcacgagactggttcatgctcatgcctaggcaaaagataataggccctctttgcgtgcgattggaccaggcggtcatggaaaagaacatagtactgaaagcgaac…	660
Influenza A virus (A/Chiba-C/51/2009(H1N1)) segment 8 nuclear export protein (NEP) and nonstructural protein 1 (NS1) genes, complete cds.	A/Chiba-C/51/2009(H1N1)	Chiba-C	atggactccaacaccatgtcaagctttcaggtagactgtttcctttggcatatccgcaagcgatttgcagacaatggattgggtgatgccccattccttgatcggctccgccgagatcaaaagtccttaaaaggaagaggcaacacccttggcctcgatatcgaaacagccactcttgttgggaaacaaatcgtggaatggatcttgaaagaggaatccagcgagacacttagaatgacaattgcatctgtacctacttcgcgctacctttctgacatgaccctcgaggaaatgtcacgagactggttcatgctcatgcctaggcaaaagataataggccctctttgcgtgcgattggaccaggcggtcatggaaaagaacatagtactgaaagcgaac…	660
Influenza A virus (A/swine/Chillan/VN1401-1705/2015(H1N1)) segment 8 nuclear export protein (NEP) and nonstructural protein 1 (NS1) genes, complete cds.	A/swine/Chillan/VN1401-1705/2015(H1N1)	Chillan	atggactccaacaccatgtcgagctttcaggtagactgtttcctttggcatatccgcaagcgatttgcagacaatggattgggtgatgccccattccttgatcggctccgccgagatcaaaagtccttgaaaggaagaggcaacacccttggcctcgatatcgaaacagccactcttatcgggaaacaaatcgtggagtggatcttgaaagaggaatccagcaagacacttagaatgacaattgcatctgtacctacttcgcgttacctttctgacatgaccctcgaggaaatgtcacgagactggttcatgctcatgcctagacaaaagataataggccctctttgcgtgcgattggaccaggcggccatggaaaagaacatagtactgaaagcgaac…	660
Influenza A virus (A/swine/Chillan/VN1401-1719/2015(H1N1)) segment 8 nuclear export protein (NEP) and nonstructural protein 1 (NS1) genes, complete cds.	A/swine/Chillan/VN1401-1719/2015(H1N1)	Chillan	atggactccaacaccatgtcgagctttcaggtagactgtttcctttggcatatccgcaagcgatttgcagacaatggattgggtgatgccccattccttgatcggctccgccgagatcaaaagtccttgaaaggaagaggcaacacccttggcctcgatatcgaaacagccactcttatcgggaaacaaatcgtggagtggatcttgaaagaggaatccagcaagacacttagaatgacaattgcatctgtacctacttcgcgttacctttctgacatgaccctcgaggaaatgtcacgagactggttcatgctcatgcctagacaaaagataataggccctctttgcgtgcgattggaccaggcggccatggaaaagaacatagtactgaaagcgaac…	660
Influenza A virus (A/Christchurch/4/2001(H1N1)) nuclear export protein (NEP) and nonstructural protein 1 (NS1) genes, complete cds.	A/Christchurch/4/2001(H1N1)	Christchurch	atggattcccacactgtgtcaagctttcaggtagactgcttcctttggcatgtccgcaaacaagttgcagaccaaggtctaggcgatgcccccttccttgatcggcttcgccgagatcagaagtctctaaagggaagaggcagcactctcggtctgaacatcgaaacagccacttgtgttggaaagcaaatagtagagaggattctgaaagaagaatccgatgaggcatttaaaatgacaatggcctccgcacttgctccgcggtacctaactgacatgactattgaagaaatgtcaagggactggttcatgctcatgcccaagcagaaagtggctggccctctttgtgtcaaaatggaccaggcgataatggataagaacatcatactgaaagcgaat…	693
Influenza A virus (A/Christchurch/1/2003(H1N1)) nuclear export protein (NEP) and nonstructural protein 1 (NS1) genes, complete cds.	A/Christchurch/1/2003(H1N1)	Christchurch	atggattcccacactgtgtcaagctttcaggtagattgcttcctttggcatgtccgcaaacaagttgcagaccaagatctaggcgatgcccccttccttgatcggcttcgccgagatcagaagtctctaaagggaagaggcagcactctcggtctgaacatcgaaacagccacttgtgttggaaagcaaatagtagagaggattctgaaagaagaatccgatgaggcatttaaaatgaccatggcctccgcacttgcttcgcggtacctaactgacatgactgttgaagaaatgtcaagggactggttcatgctcatgcccaagcagaaagtggctggccctctttgtgtcagaatggaccaggcgataatggataagaacatcatactgaaagcgaat…	693
Influenza A virus (A/Daegu/1460/2018(H1N1)) segment 8 nuclear export protein (NEP) and nonstructural protein 1 (NS1) genes, complete cds.	A/Daegu/1460/2018(H1N1)	Daegu	atggaatccaacaccatgtcaagctttcaggtagactgttttctttggcatattcgcaagcgatttgcagacaatggattgggtgatgccccattccttgatcggctacgccgagatcaaaagtccttaaaaggaagaggcaacacccttggcctcgacatcaaaacagccactcttgttgggaaacaaattgtggaatggattttgaaagaggaatccagcgagacacttagaatgacaactgcatctgtacctacttcgcgttacatttctgacatgaccctcgaggaaatgtcacgagactggttcatgcttatgcctaggcaaaagataataggccctctttgcgtgcgattggaccaggcggtcatggataagaacatagtactggaagcaaac…	660
Influenza A virus (A/Daegu/1454/2018(H1N1)) segment 8 nuclear export protein (NEP) and nonstructural protein 1 (NS1) genes, complete cds.	A/Daegu/1454/2018(H1N1)	Daegu	atggaatccaacaccatgtcaagctttcaggtagactgttttctttggcatattcgcaagcgatttgcagacaatggattgggtgatgccccattccttgatcggctacgccgagatcaaaagtccttaaaaggaagaggcaacacccttggcctcgacatcaaaacagccactcttgttgggaaacaaattgtggaatggattttgaaagaggaatccagcgagacacttagaatgacaattgcatctgtacctacttcgcgttacatttctgacatgaccctcgaggaaatgtcacgagactggttcatgcttatgcctaggcaaaagatcataggccctctttgcgtgcgattggaccaggcggtcatggataagaacatagtactggaagcaaac…	660
Influenza A virus (A/Dayton/INS3_634/2011(H1N1)) nuclear export protein (NEP) and nonstructural protein 1 (NS1) genes, complete cds.	A/Dayton/INS3_634/2011(H1N1)	Dayton	atggactccaacaccatgtcaagctttcaggtagactgtttcctttggcatatccgcaagcgatttgcagacaatggattgggtgatgccccattccttgatcggctccgccgagatcaaaagtccttaaaaggaagaggcaacacccttggcctcgatatcgaaacagccactcttgttgggaaacaaatcgtggaatggatcttgaaagaggaatccagcgagacacttagaatgacaattgcatctgtacctacttcgcgttacctttctgacatgaccctcgaggaaatgtcacgagactggttcatgctcatgcctaggcaaaagataataggccctctttgcgtgcgattggaccaggcggtcatggaaaagaacatagtactgaaagcgaac…	660
Influenza A virus (A/Dayton/INS3_676/2012(H1N1)) nuclear export protein (NEP) and nonstructural protein 1 (NS1) genes, complete cds.	A/Dayton/INS3_676/2012(H1N1)	Dayton	atggactccaacaccatgtcaagctttcaggtagactgtttcctttggcatatccgcaagcgatttgcagacaatggattgggtgatgccccattccttgatcggctccgccgagatcaaaagtccttaaaaggaagaggcaacacccttggcctcgatatcgaaacagccactcttgttgggaaacaaatcgtggaatggatcttgaaagaggaatccagcgagacacttagaatgacaattgcatctgtacctacttcgcgttacatttctgacatgaccctcgaggaaatgtcacgagactggttcatgctcatgcctaggcaaaagataataggccctctttgcgtgcgattggaccaggcggtcatggaaaaaaacatagtactgaaagcgaac…	660
Influenza A virus (A/Dhaka/366730/2013(H1N1)) segment 8 nuclear export protein (NEP) and nonstructural protein 1 (NS1) genes, complete cds.	A/Dhaka/366730/2013(H1N1)	Dhaka	atggactccaacaccatgtcaagctttcaggtagactgttttctttggcatattcgcaagcgatttgcagacaatggattgggtgatgccccattccttgatcggctacgccgagatcaaaagtccttaaaaggaagaggcaacacccttggcctcgacatcgaaacagccactcttgttgggaaacaaatcgtggaatggattttgaaagaggaatccagcgagacacttagaatgacaattgcatctgtacctacttcgcgttacatttctgacatgaccctcgaggaaatgtcacgagactggttcatgcttatgcctaggcaaaagataataggccctctttgcgtgcgattggaccaggcggtcatggaaaagaacatagtactgaaagcgaac…	660
Influenza A virus (A/Dhaka/407746/2013(H3N2)) segment 8 nuclear export protein (NEP) and nonstructural protein 1 (NS1) genes, complete cds.	A/Dhaka/407746/2013(H3N2)	Dhaka	atggattccaacactgtgtcaagtttccaggtagattgctttctttggcatatccggaaacaagttgtagaccaaaaactgagtgatgccccattccttgatcggcttcgccgagatcagaggtccctaaggggaagaggcaatactctcggtctagacatcaaagcagccacccatgttggaaagcaaattgtagaaaagattctgaaagaagaatctgatgaggcacttaaaatgaccatggtctcaacacctgcttcgcgatacataactgacatgactattgaggaattgtcaagaaactggttcatgctaatgccaaagcagaaagtggaaggacctctttgcatcagaatggaccaggcaatcatggagaaaaacatcatgttaaaagcgaat…	693
Influenza A virus (A/swine/Diemelstadt/7814/2008(H1N1)) segment 8 nuclear export protein (NEP) and nonstructural protein 1 (NS1) genes, complete cds.	A/swine/Diemelstadt/7814/2008(H1N1)	Diemelstadt	atggattcaaatactgtgtcaagctttcaggtagactgctttctttggcatgtccgcaaacgatttgcagaatgtgggcttggtgatgccccatttcttgataggcttcgtcgagatcaaaagtccctaaggggaagaggcaacactcttggtctggaaatcgaaccagccactcgtgctggaaaacaaatagtgaagcgtatcctagaagaagaatacgatgaggcatttaaactaacgatagcttctgtgcctacttcacgctatctaactgacatgactcttgaggaaatgtcaagagactggttcatgctcatgcccaagcagaaagtggcaggttccctttgcatcagaatggaccaggcaataatggataaaaaaatcacattaaaagcaaac…	654
Influenza A virus (A/swine/Diemelstadt/14770/2012(H1N1)) segment 8 nuclear export protein (NEP) and nonstructural protein 1 (NS1) genes, complete cds.	A/swine/Diemelstadt/14770/2012(H1N1)	Diemelstadt	atggatccaaacactgtgtcaagctttcaggtagattgctttctttggcatgtccgcaagaggtttgcaaactgggggcttggtgatgccccatttctcgataggcttcgtcgagaccagaagtccctaagagggagaggcagcacccttggtctggaaatcgaaccagctactcgtgcgggaaaacaaatagtggagcgtattctggaagaagaatacgatgatgcactcaaaataactatcgcttctgtgcctacttcacgctatctaactgacatgactcttgaagagatgtcaaggaactggttcatgctcatgcccaagcaaaaagtggcaggtcccttttgcatcagaatggaccaggcaataatggataaaaacatcacattgaaagcaaac…	693
Influenza A virus (A/Distric of Columbia/8119/2019(H1N1)) segment 8 nuclear export protein (NEP) and nonstructural protein 1 (NS1) genes, complete cds.	A/Distric of Columbia/8119/2019(H1N1)	Distric of Columbia	atggaatccaacaccatgtcaagctttcaggtagactgttttctttggcatattcgcaagcgatttgcagacaatggattgggtgatgccccattccttgatcggctacgccgagatcaaaagtccttaaaagggagaggcaacacccttggcctcgacatcaaaacagccactcttgttgggaaacaaattgtggaatggattttgaaagaggaatccagcgagacacttagaatgacaattgcatctgtacctacttcgcgttacatttctgacatgacccttgaggaaatgtcacgagactggttcatgcttatgcctaggcaaaagacaataggccctctttgcgtgcgattggaccaggcggtcatggataagaacatagtactggaagcaaac…	660
Influenza A virus (A/Distric of Columbia/9850/2019(H1N1)) segment 8 nuclear export protein (NEP) and nonstructural protein 1 (NS1) genes, complete cds.	A/Distric of Columbia/9850/2019(H1N1)	Distric of Columbia	atggaatccaacaccatgtcaagctttcaggtagactgttttctttggcatattcgcaagcgatttgcagacaatggattgggtgatgccccattccttgatcggctacgccgagatcaaaagtccttaaaaggaagaggcaacacccttggcctcgacatcaaaacagccactcttgttgggaaacaaattgtggaatggattttgaaagaggaatccagcgagacacttagaatgacaattgcatctgtacctacttcgcgttacatttctgacatgaccctcgaggaaatgtcacgagactggttcatgcttatgcctaggcaaaagataataggccctctttgcgtgcgattggaccaggcggtcatggataagaacatagtactggaagcaaac…	660
Influenza A virus (A/Eldoret/120/2009(H1N1)) segment 8 nuclear export protein (NEP) and nonstructural protein 1 (NS1) genes, complete cds.	A/Eldoret/120/2009(H1N1)	Eldoret	atggactccaacaccatgtcaagctttcaggtagactgtttcctttggcatatccgcaagcgatttgcagacaatggattgggtgatgccccattccttgatcggctccgccgagatcaaaagtccttaaaaggaagaggcaacacccttggcctcgatatcgaaacagccactcttgttgggaaacaaatcgtggaatggatcttgaaagaggaatccagcgagacacttagaatgacaattgcatctgtacctacttcgcgctacctttctgacatgaccctcgaggaaatgtcacgagactggttcatgctcatgcctaggcaaaagataataggccctctttgcgtgcgattggaccaggcggtcatggaaaagaacatagtactgaaagcgaac…	660
Influenza A virus (A/Eldoret/119/2009(H1N1)) segment 8 nuclear export protein (NEP) and nonstructural protein 1 (NS1) genes, complete cds.	A/Eldoret/119/2009(H1N1)	Eldoret	atggactccaacaccatgtcaagctttcaggtagactgtttcctttggcatatccgcaagcgatttgcagacaatggattgggtgatgccccattccttgatcggctccgccgagatcaaaagtccttaaaaggaagaggcaacacccttggcctcgatatcgaaacagccactcttgttgggaaacaaatcgtggaatggatcttgaaagaggaatccagcgagacacttagaatgacaattgcatctgtgcctacttcgcgctacctttctgacatgaccctcgaggaaatgtcacgagactggttcatgctcatgcctaggcaaaagataataggccctctttgcgtgcgattggaccaggcggtcatggaaaagaacatagtactgaaagcgaac…	660
Influenza A virus (A/swine/Emtinghausen/6821/2008(H1N1)) segment 8 nuclear export protein (NEP) and nonstructural protein 1 (NS1) genes, complete cds.	A/swine/Emtinghausen/6821/2008(H1N1)	Emtinghausen	atggattcaaatactgtgtcaagctttcaggtagactgctttctttggcatgtccgcaaacgatttgcagactatgggcttggtgatgccccatttcttgataggcttcgccgagatcaaaagtccctaaggggaagaggcaacactcttggtctggaaatcgaaccagccactcatgctgggaaacaaatagtgaagcgtattctggaagaagaatacgatgaggcatttaaactaacgatagcttctgtgcctacttcacgctatctaactgacatgactcttgaagaaatgtcaagagactggttcatgctcatgcccaggcagaaaatggcaggttccctttgcatcagaatggaccaagcaataatggataaaaaaatcacattgaaagcaaac…	654
Influenza A virus (A/swine/Emtinghausen/8705/2009(H1N1)) segment 8 nuclear export protein (NEP) and nonstructural protein 1 (NS1) genes, complete cds.	A/swine/Emtinghausen/8705/2009(H1N1)	Emtinghausen	atggatccaaacactgtgtcaagctttcaggtagattgctttctttggcatgtccgcagacggtttgcaaactgggggcttggcgatgccccatttctcgataggcttcgccgagaccagaagtccctaagaggaagaggcagcactcttggtctagaaatcgaacaagctacttgtgcggggaaacaaatagtgaagcgtattctagaagaagaatacgatgaagcacttaaaataactatcgcttctgtgcctgcttcacgctatctaactgacatgactcttgaagagatgtcaagggactggttcatgctcatgcctaagcaaaaagtggcaggtcccttttgcatcagaatggaccaggcaataatggataaaaacatcacattgaaagcaaac…	693
Influenza A virus (A/swine/Engelsberg/4721/2005(H1N1)) segment 8 nuclear export protein (NEP) and nonstructural protein 1 (NS1) genes, complete cds.	A/swine/Engelsberg/4721/2005(H1N1)	Engelsberg	atggattcaaatactgtgtcaagctttcaggtagactgctttctttggcatgtccgcaaacgatttgcagactgtgggcttggtgatgccccatttcttgataggcttcgccgagatcaaaagtccctaaggggaagaggcaacactcttggtctggaaatcgaaccagccactcgtgctgggaaacaaatagtgaagcgtatcctagaagaagaatacgatgaggcatttaaactaacgatagcttctgtgcctacttcacgctatctaactgacatgactcttgaagaaatgtcaagagactggttcatgctcatgcccaagcagaaaatggcaggttccctttgcatcagaatggaccaagcaataatggataaaaaaatcacattgaaagcaaac…	654
Influenza A virus (A/swine/Engelsberg/9321/2009(H1N1)) segment 8 nuclear export protein (NEP) and nonstructural protein 1 (NS1) genes, complete cds.	A/swine/Engelsberg/9321/2009(H1N1)	Engelsberg	atggattcaaacactgtgtcaagctttcaggtagactgctttctttggcatgtccgcaaacgatttgcagactgtgggcttggtgatgccccatttcttgataggcttcgccgagatcaaaggtccctaagggggagaggcaacactcttggtctggaaatcgaaccagccacgcgtgctgggaaacaaatagtgaagcgtatcctagaagaagaatacgatgaggcatttaaactaactatagcttctgtgcctacttcacgctatctaactgacatgactcttgaagaaatgtcaagagactggttcatgctcatgcccaagcagaaggtggcaggttccctttgcatcaggatggaccaagcaataatggataaaaaaatcacattgaaagcaaac…	654
Influenza A virus (A/swine/Ennigerloh/IDT5803/2006(H1N1)) segment 8 nuclear export protein (NEP) and nonstructural protein 1 (NS1) genes, complete cds.	A/swine/Ennigerloh/IDT5803/2006(H1N1)	Ennigerloh	atggattcaaatactgtgtcaagctttcaggtagactgctttctttggcatgtccgcaaacgatttgcagactgtgggcttggtgatgccccatttcttgataggcttcgccgagatcaaaaatccctaaggggaagaggcaacactcttggtctggaaatcgaaccagccactcgtgctgggaaacaaatagtgaagcgtatcctagaagaagaatacgatgaggcatttaaactaacgatagcttctgtgcctacttcacgctatctaactgacatgactcttgaagaaatgtcaagagactggttcatgctcatgcccaagcagaaagtggcaggttccctttgcatcagaatggaccaagcaataatggataaaaaaatcacattgaaagcaaac…	654
Influenza A virus (A/swine/Ennigerloh/10277/2009(H1N1)) segment 8 nuclear export protein (NEP) and nonstructural protein 1 (NS1) genes, complete cds.	A/swine/Ennigerloh/10277/2009(H1N1)	Ennigerloh	atggattcaaacactgtgtcaagctttcaggtagattgctttctttggcatgtccgcaagcggtttgcaaactgggggcttggcgatgccccattcctcgataggcttcgccgagaccagaagtctctaagaggaagaggcagcactcttggtctggaaattgaaccagctactcgtgctggaaaacaaatagtgaagcgtattctggaagaagaatacgatgaagcacttaaaataactaccgcttctgtgcctgcttcacgttatttaactgacatgactcttgaagagatgtccagggactggttcatgctcatgcccaagcaaaaagtgacaggtcccctttgcatcagaatggaccaggcaataatggataaaaacatcacattgaaagcaaac…	693
Influenza A virus (A/swine/Erwitte/13614/2011(H1N1)) segment 8 nuclear export protein (NEP) and nonstructural protein 1 (NS1) genes, complete cds.	A/swine/Erwitte/13614/2011(H1N1)	Erwitte	atggattcaaatactgtgtcaagctttcaggtagactgctttctttggcatatccgcaaacgatttgcagaatgtgggcttggtgatgccccatttcttgataggcttcgccgagatcaaaagtccctaaggggaagaggcaacactcttggtctggaaatcgaaccagccactcgtgctggaaaacaaatagtgaagcgtatcctagaagaagaatacgatgaggcatttaaactaacgataccttctgtgcctacttcacgctatctaactgacatgactcttgaggaaatgtcaagagactggttcatgctcaagcccaagcagaaagtggcaggttccctttgcatcagaatggaccaggcaataatggataaaaaaatcacattaaaagcaaac…	654
Influenza A virus (A/swine/Erwitte/19661/2014(H1N1)) segment 8 nuclear export protein (NEP) and nonstructural protein 1 (NS1) genes, complete cds.	A/swine/Erwitte/19661/2014(H1N1)	Erwitte	atggattcaaacactgtgtcaagctttcaggtagattgctttctttggcatatccgcaagcggtttgcaaactggggacttggcgatgccccatttctcgataggcttcgccgagaccagaagtccctaataggaagaagcagcactcttggtctggaaatagaaccagctactcgtgcggggaaacaaatagtgaagcgtattctggaagaggaatacaatgaagcacttgaaataactatcgcttctgtacctgcttcacgctatctaactgacatgactcttgaagagatgtccagggactggttcatgctcatgcccaagcaaaaagtggcaggtcccttttgcatcagaatggaccaggcaataatggataaaaacatcacattgaaagcaaac…	693
Influenza A virus (A/Esteio/LACENRS-1519/2012(H1N1)) segment 8 nuclear export protein (NEP) and nonstructural protein 1 (NS1) genes, complete cds.	A/Esteio/LACENRS-1519/2012(H1N1)	Esteio	atggactccaacaccatgtcaagctttcaggtagactgtttcctttggcatatccgcaagcgatttgcagacaatggattgggtgatgccccattccttgatcggctccgccgagatcaaaagtccttaaaaggaagaggcaacacccttggcctcgatatcgaaacagccactcttgttgggaaacaaatcgtggaatggatcttgaaagaggaatccagcgagacacttagaatgacaattgcatctgtacctacttcgcgttacatttctgacatgaccctcgaggaaatgtcacgagactggttcatgctcatgcctaggcaaaagataataggccctctttgcgtgcgattggaccaggcggtcatggaaaaaaacatagtactgaaagcgaac…	660
Influenza A virus (A/Esteio/LACENRS-1359/2016(H1N1)) segment 8 nuclear export protein (NEP) and nonstructural protein 1 (NS1) genes, complete cds.	A/Esteio/LACENRS-1359/2016(H1N1)	Esteio	atggaatccaacaccatgtcaagttttcaggtagactgttttctttggcatattcgcaagcgatttgcagacaatggattgggtgatgccccattccttgatcggctacgccgagatcaaaagtccttaaaaggaagaggcaacacccttggcctcgacatcaaaacagccactcttgttgggaaacaaattgtggaatggattttgaaagaggaatccagcgagacacttagaatgacaattgcatctgtacctacttcgcgttacatttctgacatgaccctcgaggaaatgtcacgagactggttcatgcttatgcctaggcaaaagataataggccctctttgcgtgcgattggaccaggcggtcatggataagaacatagtactggaagcaaac…	660
Influenza A virus (A/swine/Everswinkel/6774/2008(H1N1)) segment 8 nuclear export protein (NEP) and nonstructural protein 1 (NS1) genes, complete cds.	A/swine/Everswinkel/6774/2008(H1N1)	Everswinkel	atggattcaaacactgtgtcaagctttcaggtagattgctttctttggcatgtccgcaaacggtttgcaaactgggggcttggcgatgccccatttctcgataggcttcgccgagaccagaagtccctaagaggaagaggcagcactcttggtctggaaatcgaaccagctactcatgcggggaaacaaatagtgaagcgtattctggaggaagaatacgatgaagcacttaaaataactatcgcttctgtacctgcttcacgctatctaactgacatgactcttgaagagatgtcaagggactggttcatgctcatgcccaagcaaaaaatggcaggtcccttttgcatcagaatggaccaggcaataatggataaaaacatcacattgaaagcaaac…	693
Influenza A virus (A/swine/Everswinkel/20648/2014(H1N1)) segment 8 nuclear export protein (NEP) and nonstructural protein 1 (NS1) genes, complete cds.	A/swine/Everswinkel/20648/2014(H1N1)	Everswinkel	atggattcaaacactgtgtcaagctttcaggtagattgctttctttggcatgtccgcaagcggtttgcaaactgggggcttggtgatgccccatttctcgataggcttcgccgagaccagaagtccctaagaggaagaggcagcactcttggtctggaaatcgaaccagctactcgtgtggggaaacaaatagtgaagcgtattcttgaggaagaatacgatgaagcacttaaaataactatagcttctgtacctgcttcacgctatctaactgacatgactcttgaagagatgtcaagggactggttcatgctcatgcccaagcaaaaagtggcaggccccttttgcatcagaatggaccaggcaataatggataaaactatcacattgaaagcaaac…	693
Influenza A virus (A/Fort Warren/1/1950(H1N1)) nonstructural protein 2 (NS2) and nonstructural protein 1 (NS1) genes, complete cds.	A/Fort Warren/1/1950(H1N1)	Fort Warren	atggatcccaacactgtgtcaagctttcaggtagattgcttcctttggcatgtccgcaaacaagttgcagaccaagaactaggtgatgccccattccttgatcggcttcgccgagatcagaagtccctaaggggaagaggcagcactctcggtctgaacatcgaaacagccacccgtgttggaaagcagatagtggagaggattctgaaggaagaatccgatgaggcacttaaaatgaccatggcctccgcacctgcttcgcgatacctaactgacatgactattgaggaaatgtcaagggactggttcatgctaatgcccaagcagaaagtggcaggccctctttgtatcagaatggaccaggcgatcatggataagaacatcatactgaaagcgaat…	714
Influenza A virus (A/Fort Warren/50-JY2/1950(H1N1)) nuclear export protein (NEP) and nonstructural protein 1 (NS1) genes, complete cds.	A/Fort Warren/50-JY2/1950(H1N1)	Fort Warren	atggatcccaacactgtgtcaagctttcaggtagattgcttcctttggcatgtccgcaaacaagttgcagaccaagaactaggtgatgccccattccttgatcggcttcgccgagatcagaagtccctaaggggaagaggcagcactctcggtctgaacatcgaaacagccacccgtgttggaaagcagatagtggagaggattctgaaggaagaatccgatgaggcacttaaaatgaccatggcctccgcacctgcttcgcgatacctaactgacatgactattgaggaaatgtcaagggactggttcatgctaatgcccaagcagaaagtggcaggccctctttgtatcagaatggaccaggcgatcatggataagaacatcatactgaaagcgaat…	714
Influenza A virus (A/Frankfurt/INS93/2009(H1N1)) nuclear export protein (NEP) and nonstructural protein 1 (NS1) genes, complete cds.	A/Frankfurt/INS93/2009(H1N1)	Frankfurt	atggactccaacaccatgtcaagctttcaggtagactgtttcctttggcatatccgcaagcgatttgcagacaatggattgggtgatgccccattccttgatcggctccgccgagatcaaaagtccttaaaaggaagaggcaacacccttggcctcgatatcgaaacagccactcttgttgggaaacaaatcgtggaatggatcttgaaagaggaatccagcgagacacttagaatgacaattgcatctgtacctacttcgcgctacctttctgacatgaccctcgaggaaatgtcacgagactggttcatgctcatgcctaggcaaaagataataggccctctttgcgtgcgattggaccaggcggtcatggaaaagaacatagtactgaaatcgaac…	660
Influenza A virus (A/swine/Frankfurt/14693/2012(H1N1)) segment 8 nuclear export protein (NEP) and nonstructural protein 1 (NS1) genes, complete cds.	A/swine/Frankfurt/14693/2012(H1N1)	Frankfurt	atggattcaaacactgtgtcaagctttcaggtagattgctttctttggcatgtccgcaagcggtttgcaaactgggggcttggcgatgccccatttctcgataggcttcgccgagaccagaagtccctaagaggaagaggcagcactcttggtctggaaatcgaaccagctacttgtgtggggaaacaaatagtgaagcgtattctggaggaagaatacgatgaagcacttaaaataactatcgcttctgtacctgcttcacgctatctaactgacatgactcttgaagagatgtcaagggactggttcatgctcatgcccaagcaaaaagtggcaggtcccttttgcatcagaatggaccaggcaataatggataaaaacatcacattgaaggcaaac…	693
Influenza A virus (A/Garissa/78/2009(H1N1)) segment 8 nuclear export protein (NEP) and nonstructural protein 1 (NS1) genes, complete cds.	A/Garissa/78/2009(H1N1)	Garissa	atggactccaacaccatgtcaagctttcaggtagactgtttcctttggcatatccgcaagcgatttgcagacaatggattgggtgatgccccattccttgatcggctccgccgagatcaaaagtccttaaaaggaagaggcaacacccttggcctcgatatcgaaacagccactcttgttgggaaacaaatcgtggaatggatcttgaaagaggaatccagcgagacacttagaatgacaattgcatctgtacctacttcgcgctacctttctgacatgaccctcgaggaaatgtcacgagactggttcatgctcatgcctaggcaaaagataataggccctctttgcgtgcgattggaccaggcggtcatggaaaagaacatagtactgaaagcgaac…	660
Influenza A virus (A/Garissa/79/2009(H1N1)) segment 8 nuclear export protein (NEP) and nonstructural protein 1 (NS1) genes, complete cds.	A/Garissa/79/2009(H1N1)	Garissa	atggactccaacaccatgtcaagctttcaggtagactgtttcctttggcatatccgcaagcgatttgcagacaatggattgggtgatgccccattccttgatcggctccgccgagatcaaaagtccttaaaaggaagaggcaacacccttggcctcgatatcgaaacagccactcttgttgggaaacaaatcgtggaatggatcttgaaagaggaatccagcgagacacttagaatgacaattgcatctgtgcctacttcgcgctacctttctgacatgaccctcgaggaaatgtcacgagactggttcatgctcatgcctaggcaaaagataataggccctctttgcgtgcgattggaccaggcggtcatggaaaagaacatagtactgaaagcgaac…	660
Influenza A virus (A/swine/Goch/9369/2009(H1N1)) segment 8 nuclear export protein (NEP) and nonstructural protein 1 (NS1) genes, complete cds.	A/swine/Goch/9369/2009(H1N1)	Goch	atggattcaaacactgtgtcaagctttcaggtagattgctttctttggcatatccgcaagcggtttgcaaactgggggcttggcgatgccccatttctcgataggcttcgccgagaccagaagtccctaagaggaagaggcagcactcttggtttggaaatcgaaccagccactcgtgcgggaaaacaaatagtggagcgtattctagaagaagaatgcgatgaagcacttaaaataactatcgcctctgtgcctgcttcacgctatctaaccgacatgactcttgaagagatgtcaagagactggttcatgctcatgcccaagcaaaaagtggcaggtcccctttgcatcagaatggaccaggcaataatggataaaatcatcacactgaaagcaaat…	693
Influenza A virus (A/swine/Goch/21216/2015(H1N1)) segment 8 nuclear export protein (NEP) and nonstructural protein 1 (NS1) genes, complete cds.	A/swine/Goch/21216/2015(H1N1)	Goch	atggattcaaacactgtgtcaagctttcaggtagattgctttctttggcatgtccgcaagcggtttgcaaactgggggcttggcgatgccccattcctcgataggcttcgccgagaccagaagtctctaagaggaagaggcaacactcttggtctggaaattgaaccagctactcgtgctggaaaacaaatagtggagcgtattctggaagaagaatacgatgaagcacttaaaataactaccgcttctgtgcctgcttcacgttatttaactgacatgactcttgaagaaatgtccagagactggttcatgctcatgcccaagcaaaaagtgacaggtcccctttgcatcagaatggatcaggcaataatggataaaaacatcacattgaaagcaaac…	693
Influenza A virus (A/Gravatai/LACENRS-1113/2016(H1N1)) segment 8 nuclear export protein (NEP) and nonstructural protein 1 (NS1) genes, complete cds.	A/Gravatai/LACENRS-1113/2016(H1N1)	Gravatai	atggaatccaacaccatgtcaagctttcaggtagactgttttctttggcatattcgcaagcgatttgcagacaatggattgggtgatgccccattccttgatcggctacgccgagatcaaaagtccttaaaaggaagaggcaacacccttggcctcgacatcaaaacagccactcttgttgggaaacaaattgtggaatggattttgaaagaggaatccagcgagacacttagaatgacaattgcatctgtacctacttcgcgttacatttctgacatgaccctcgaggaaatgtcacgagactggttcatgcttatgcctaggcaaaagataataggccctctttgcgtgcgattggaccaggcggtcatggataagaacatagtactggaagcaaac…	660
Influenza A virus (A/Gravatai/LACENRS-2099/2014(H1N1)) segment 8 nuclear export protein (NEP) and nonstructural protein 1 (NS1) genes, complete cds.	A/Gravatai/LACENRS-2099/2014(H1N1)	Gravatai	atggactccaacactatgtcaagctttcaggtagactgttttctttggcatattcgcaagcgatttgcagacaatggattgggtgatgccccattccttgatcggctacgccgagatcaaaagtccttaaaaggaagaggcaacacccttggcctcgacatcaaaacagccactcttgttgggaaacaaatcgtggaatggattttgaaagaggaatccagcgagacacttagaatgacaattgcatctgtacctacttcgcgttacatttctgacatgaccctcgaggaaatgtcacgagactggttcatgcttatgcctaggcaaaagataataggccctctttgcgtgcgattggaccaggcggtcatggaaaagaacatagtactggaagcaaac…	660
Influenza A virus (A/Grozny/100/2019(H1N1)) segment 8 nuclear export protein (NEP) and nonstructural protein 1 (NS1) genes, complete cds.	A/Grozny/100/2019(H1N1)	Grozny	atggaatctaacaccatgtcaagctttcaggtagactgttttctttggcatattcgcaagcgatttgcagacaaaggattgggtgatgcccctttccttgatcggctacgccgagatcaaaagtccttaaaagggagaggcaacacccttggcctcgacatcaaaacagccactcttgttgggaaacaaattgtggaatggattttgaaagaggaatccagcgagacacttagaatgacaattgcatctgtacctacgtcgcgttacatttctgacatgaccctcgaggaaatgtcacgagactggttcatgcttatgcctaggcaaaagataataggccctctttgcgtgcgattggaccaggcggtcatggataagaacatagtactggaagcaaac…	660
Influenza A virus (A/Grozny/99/2019(H1N1)) segment 8 nuclear export protein (NEP) and nonstructural protein 1 (NS1) genes, complete cds.	A/Grozny/99/2019(H1N1)	Grozny	atggaatctaacaccatgtcaagctttcaggtagactgttttctttggcatattcgcaagcgatttgcagacaatggattgggtgatgcccctttccttgatcggctacgccgagatcaaaagtccttaaaagggagaggcaacacccttggcctcgacatcaaaacagccactcttgttgggaaacaaattgtggaatggattttgaaagaggaatccagcgagacacttagaatgacaattgcatctgtacctacgtcgcgttacatttctgacatgaccctcgaggaaatgtcacgagactggttcatgcttatgcctaggcaaaagataataggccctctttgcgtgcgattggaccaggcggtcatggataagaacatagtactggaagcaaac…	660
Influenza A virus (A/Guangzhou/GIRD07/2009(H1N1)) segment 8 nuclear export protein (NEP) and nonstructural protein 1 (NS1) genes, complete cds.	A/Guangzhou/GIRD07/2009(H1N1)	Guangzhou	atggactccaacaccatgtcaagctttcaggtagactgtttcctttggcatatccgcaagcgatttgcagacaatggattgggtgatgccccattccttgatcggctccgccgagatcaaaagtccttaaaaggaagaggcaacacccttggcctcgatatcgaaacagccactcttgttgggaaacaaatcgtggaatggatcttgaaagaggaatccagcgagacacttagaatgacaattgcatctgtacctacttcgcgctacctttctgacatgaccctcgaggaaatgtcacgagactggttcatgctcatgcctaggcaaaagataatgggccctctttgcgtgcgattggaccaggcggtcatggaaaagaacatagtactgaaagcgaac…	660
Influenza A virus (A/Guangzhou/GIRD74/2010(H1N1)) segment 8 nuclear export protein (NEP) and nonstructural protein 1 (NS1) genes, complete cds.	A/Guangzhou/GIRD74/2010(H1N1)	Guangzhou	atggactccaacaccatgtcaagctttcaggtagactgtttcctttggcatatccgcaagcgatttgcagacaatggattgggtgatgccccattccttgatcggctccgccgagatcaaaagtccttaaaaggaagaggcaacacccttggcctcgatatcgaaacagccactcttgttgggaaacaaatcgtggaatggatcttgaaagaggaatccagcgagacacttagaatgacaattgcatctgtacctacttcacgctacctttctgacatgaccctcgaggaaatgtcacgagactggttcatgctcatgcctaggcaaaagataataggccctctttgcgtgcgattggaccaggcggtcatggaaaagaacatagtactgaaagcgaac…	660
Influenza A virus (A/GuangzhouSB/01/2009(H1N1)) segment 8 nuclear export protein 2 (NEP) and nonstructural protein 1 (NS1) genes, complete cds.	A/GuangzhouSB/01/2009(H1N1)	GuangzhouSB	atggactccaacaccatgtcaagctttcaggtagactgtttcctttggcatatccgcaagcgatttgcagacaatggattgggtgatgccccattccttgatcggctccgccgagatcaaaagtccttaaaaggaagaggcaacacccttggcctcgatatcgaaacagccactcttgttgggaaacaaatcgtggaatggatcttgaaagaggaatccagcgagacacttagaatgacaattgcatctgtacctacatcgcgctacctttctgacatgaccctcgaggaaatgtcacgagactggttcatgctcatgcctaggcaaaagataataggccctctttgcgtgcgattggaccaggcgatcatggaaaagaacatagtactgaaagcgaac…	660
Influenza A virus (A/GuangzhouSB/01/2009(H1N1)) segment 8 nuclear export protein (NEP) and nonstructural protein 1 (NS1) genes, complete cds.	A/GuangzhouSB/01/2009(H1N1)	GuangzhouSB	atggactccaacaccatgtcaagctttcaggtagactgtttcctttggcatatccgcaagcgatttgcagacaatggattgggtgatgccccattccttgatcggctccgccgagatcaaaagtccttaaaaggaagaggcaacacccttggcctcgatatcgaaacagccactcttgttgggaaacaaatcgtggaatggatcttgaaagaggaatccagcgagacacttagaatgacaattgcatctgtacctacatcgcgctacctttctgacatgaccctcgaggaaatgtcacgagactggttcatgctcatgcctaggcaaaagataataggccctctttgcgtgcgattggaccaggcgatcatggaaaagaacatagtactgaaagcgaac…	660
Influenza A virus (A/Gwangju/766/2017(H1N1)) segment 8 nuclear export protein (NEP) and nonstructural protein 1 (NS1) genes, complete cds.	A/Gwangju/766/2017(H1N1)	Gwangju	atggaatccaacaccatgtcaagctttcaggtagactgttttctttggcatattcgcaagcgatttgcagacaatggattgggtgatgccccattccttgatcggctacgccgagatcaaaagtccttaaaaggaagaggcaacacccttggcctcgacatcaaaacagccactcttgttgggaaacaaattgtggaatggattttgaaagaggaatccagcgagacacttagaatgacaactgcatctgtacctacttcgcgttacatttctgacatgaccctcgaggaaatgtcacgagactggttcatgcttatgcctaggcaaaagataataggccctctttgcgtgcgattggaccaggcggtcatggataagaacatagtactggaagcaaac…	660
Influenza A virus (A/Gwangju/1457/2018(H1N1)) segment 8 nuclear export protein (NEP) and nonstructural protein 1 (NS1) genes, complete cds.	A/Gwangju/1457/2018(H1N1)	Gwangju	atggaatccaacaccatgtcaagctttcaggtagactgtttcctttggcatattcgcaagcgatttgcagacaatggattgggtgatgccccattccttgatcggctacgccgagatcaaaagtccttaaaaggaagaggcaacacccttggcctcgacatcaaaacagccactcttgttgggaaacaaattgtggaatggattttgaaagaggaatccagcgagacacttagaatgacaattgcatctgtacctacttcgcgttacatttctgacatgaccctcgaggaaatgtcacgagactggttcatgcttatgcctaggcaaaagataataggccctctttgcgtgcgattggaccaggcggtcatggataagaacatagtactggaagcaaac…	660
Influenza A virus (A/swine/Heiden/7064/2008(H1N1)) segment 8 nuclear export protein (NEP) and nonstructural protein 1 (NS1) genes, complete cds.	A/swine/Heiden/7064/2008(H1N1)	Heiden	atggattcaaacactgtgtcaagctttcaggtagattgctttctttggcatatccgcaagcggtttgcaaactgggggcttggcgatgccccatttctcgataggcttcgccgagaccagaagtccctaagaggaagaggcagcactcttggtctggaaatcgaaccagccactcgtacgggaaaacaaatagtgaagcgtattctagaagaagaatacgatgaagcacttaaaataactatcgcctctgtgcctgcttcacgctatctaaccgacatgactcttgaagagatgtcaagggactggttcatgctcatgcccaagcaaaaagtggcaggtcccctttgcatcaaaatggaccaggcaataatggataaaaccatcacactgaaagcaaat…	693
Influenza A virus (A/swine/Heiden/13820/2011(H1N1)) segment 8 nuclear export protein (NEP) and nonstructural protein 1 (NS1) genes, complete cds.	A/swine/Heiden/13820/2011(H1N1)	Heiden	atggattcaaacactgtgtcaagctttcaggtagattgctttctttggcatgtccgcaagcggtttgcaaactgggggcttggcgatgccccatttctcgatagacttcgccgagaccagaagtccctaagaggaagaggcagcactcttggtctggaaatcgaaccagctactcgtgtggggaaacaaatagtgaagcgtattctggaggaagaatacgatgaagcacttaaaataactatcgcttctgtacctgcttcacgctatctaactgacatgactcttgaagagatgtcaagggactggttcatgctcatgcccaagcaaaaagtggcaggtcccttttgcatcagaatggaccaggcaataatggataaaaacatcacattgaaggcaaac…	693
Influenza A virus (A/swine/Heinsberg/8905/2009(H1N1)) segment 8 nuclear export protein (NEP) and nonstructural protein 1 (NS1) genes, complete cds.	A/swine/Heinsberg/8905/2009(H1N1)	Heinsberg	atggattcaaatactgtgtcaagctttcaggtagactgctttctttggcatgtccgcaaacgatttgcagaatgtgggcttggtgatgccccatttcttgataggcttcgccgagatcaaaagtccctaaggggaagaggcaacactcttggtctggaaatcgaaccagccgctcgtgctggaaaacaaatagtgaagcgtatcctagaagaagaatacgatgaggcatttaaactaacgatagcttctgtgcctacttcacgctatctaactgacatgactcttgaggaaatgtcaagagactggttcatgctcatgcccaagcagaaagtggcaggttccctttgcatcagaatggaccaggcaataatggataaaaaaatcacattaaaagcaaac…	654
Influenza A virus (A/swine/Heinsberg/21114/2014(H1N1)) segment 8 nuclear export protein (NEP) and nonstructural protein 1 (NS1) genes, complete cds.	A/swine/Heinsberg/21114/2014(H1N1)	Heinsberg	atggattcaaacactgtgtcaagctttcaggtagattgctttctttggcatgtccgcaagcggtttgcaaactgggggcttggcgatgccccatttctcgataggcttcgcagagaccaaaagtccttaagaggaagaggcagcactcttggtctggaaatcgaaccagctacttgtgtggggaaacaaatagtgaagcgtattctggaggaagaatacgatgaagcacttaaaataactatcgcttctgtacctgcttcacgctatctaactgacatgactcttgaagagatgtcaagggactggttcatgctcatgcccaagcaaaaagtggcaggtcccttttatatcagaatggaccaggcaataatggataaaaccatcacattgaaggcaaac…	693
Influenza A virus (A/swine/Hemmoor/4674/2005(H1N1)) segment 8 nuclear export protein (NEP) and nonstructural protein 1 (NS1) genes, complete cds.	A/swine/Hemmoor/4674/2005(H1N1)	Hemmoor	atggattcaaacactgtgtcaagctttcaggtagattgctttctttggcatgtccgcaagcggtttgcaaactgggggcttggcgatgccccatttctcgataggcttcgccgagaccagaagtccctaagaggaagaggcagcactcttggtctggaaatcgaaccagctactcgtgcggggaaacaaatagtgaagcgtattctggaagaagaatacgatgaagcacttaaaataactatcgcttctgtacctgcttcacgctatctaactgacatgactcttgaagagatgtcaagggactggttcatgctcatgcccaagcaaaaagtggcaggtcccttttgcatcagaatggaccaggcaataatggataaaaacatcacattgaaagcaaac…	693
Influenza A virus (A/swine/Hemmoor/13756/2011(H1N1)) segment 8 nuclear export protein (NEP) and nonstructural protein 1 (NS1) genes, complete cds.	A/swine/Hemmoor/13756/2011(H1N1)	Hemmoor	atggattcaaatactgtgtcaagctttcaggtagactgctttctttggcatgtccgcaaacgatttgcagactatgggcttggtgatgccccatttcttgataggcttcgccgagatcaaaagtccctaaggggaagaggcaacactcttggtctggaaatcgaaccagctactcatgctgggaaacaaatagtgaagtgtattctggaggaagaatacgatgaagcacttaaactaacgatagcttctgtgcctacttcacgctatctaactgacatgactcttgaagaaatgtcaagagactggttcatgctcatgcccaggcagaaaatggcaggttccctttgcatcagaatggaccaagcaataatggataagaaaatcacattgaaagcaaat…	654
Influenza A virus (A/swine/Horneburg/7489/2008(H1N1)) segment 8 nuclear export protein (NEP) and nonstructural protein 1 (NS1) genes, complete cds.	A/swine/Horneburg/7489/2008(H1N1)	Horneburg	atggattcaaatactgtgtcaagctttcaggtagactgctttctttggcatgtccgcaaacgatttgcagactgtgggcttggtgatgccccatttcttgataggcttcgccgagatcaaaagtccctaaggggaagaggcaacactcttggtctggaaatcgaaccagccactcgtgctgggaaacaaatagtgaagcgtatcctagaagaagaatacgatgaggcatttaaactaacgatagcttctgtgcctacttcacactatctaactgacatgactcttgaagaaatgtcaagagactggttcatgctcatgcccaagcaaaaagtggcaggttccctttgcatcagaatggaccaagcaataatggataaaaaaatcacattgaaagcaaac…	654
Influenza A virus (A/swine/Horneburg/10748/2009(H1N1)) segment 8 nuclear export protein (NEP) and nonstructural protein 1 (NS1) genes, complete cds.	A/swine/Horneburg/10748/2009(H1N1)	Horneburg	atggattcaaacactgtgtcaagcttccaggtagactgctttctatggcatattcgcaaacggtttgcagactggggacttggtgatgccccatttcttgaccggcttcgccgagatcagaagtccctaagaggaagaagcatcactcttggtctggaaatcgaaccagccactagtgcagggaaacaaatagtggagcgtattctggaagaagagtacgatgaggcacttaaaatgactatcgcttccgtgcctgcttcacgttatctaactgacatgacccttgaagagatatcaagagactggttcatgctcatgcccaagcagaaagtggcaggttccctgtgcatcaaaatggaccaggcaataatgaataaaaacattacattgaaagcaaac…	693
Influenza A virus (A/Hyogo/1/2009(H1N1)) segment 8 nuclear export protein (NEP) and nonstructural protein 1 (NS1) genes, complete cds.	A/Hyogo/1/2009(H1N1)	Hyogo	atggactccaacaccatgtcaagctttcaggtagactgtttcctttggcatatccgcaagcgatttgcagacaatggattgggtgatgccccattccttgatcggctccgccgagatcaaaagtccttaaaaggaagaggcaacacccttggcctcgatatcgaaacagccactcttgttgggaaacaaatcgtggaatggatcttgaaagaggaatccagcgagacacttagaatgacaattgcatctgtacctacttcgcgctacctttctgacatgaccctcgaggaaatgtcacgagactggttcatgctcatgcctaggcaaaagataataggccctctttgcgtgcgattggaccaggcgatcatggaaaagaacatagtactgaaagcgaac…	660
Influenza A virus (A/Hyogo/2/2009(H1N1)) segment 8 nuclear export protein (NEP) and nonstructural protein 1 (NS1) genes, complete cds.	A/Hyogo/2/2009(H1N1)	Hyogo	atggactccaacaccatgtcaagctttcaggtagactgtttcctttggcatatccgcaagcgatttgcagacaatggattgggtgatgccccattccttgatcggctccgccgagatcaaaagtccttaaaaggaagaggcaacacccttggcctcgatatcgaaacagccactcttgttgggaaacaaatcgtggaatggatcttgaaagaggaatccagcgagacacttagaatgacaattgcatctgtacctacttcgcgctacctttctgacatgaccctcgaggaaatgtcacgagactggttcatgctcatgcctaggcaaaagataataggccctctttgcgtgcgattggaccaggcgatcatggaaaagaacatagtactgaaagcgaac…	660
Influenza A virus (A/turkey/IA/10271-3/1990(H1N1)) segment 8 nonstructural protein 2 (NS2) and nonstructural protein 1 (NS1) genes, complete cds.	A/turkey/IA/10271-3/1990(H1N1)	IA	atggattccaacactgtgtcaagctttcaggtagactgtttcctttggcatatccgcaaacggtttgcagacaatggattgggtgatgccccattccttgatcggctccgccgagatcaaaagtccctaaaaggaagaggcagcacccttggtctcgacatcgaaacagccactcttgttgggaaacaaattgtggagtggattttgaaagaggaatccaacgaaacacttaagatgaccattgcatctgtacctacttcgcgctacctagctgacatgaccattgaggaaatgtcacgagactggttcatgctcatgcctaggcaaaagataataggctctctttgtgtgcgaatggaccaggcgatcatggaaaagaacatcatactgaaagcgaac…	660
Influenza A virus (A/turkey/IA/21089-3/1992(H1N1)) segment 8 nonstructural protein 2 (NS2) and nonstructural protein 1 (NS1) genes, complete cds.	A/turkey/IA/21089-3/1992(H1N1)	IA	atggattccaacactgtgtcaagctttcaggtagactgtttcctttggcatatccgcaaacggtttgcagacaatggattgggtgatgccccgttccttgatcggctccgccgagatcaaaagtccctaaaaggaagaggcagcacccttggtctcgacatcgaaacagccactcttgttgggaaacaaattgtggagtggattttgaaagaggaatccaacgaaacacttaagatgaccattgcatctgtacctacttcgcgctacctagctgacatgaccctcgaggaaatgtcacgagactggttcatgctcatgcctaggcaaaagataataggctctctttgtgtgcgaatggaccaggcgatcatggaaaagaacatcatactgaaagcgaac…	660
Influenza A virus (A/swine/KU/8/2001(H1N1)) nuclear export protein (NEP) and nonstructural protein 1 (NS1) genes, complete cds.	A/swine/KU/8/2001(H1N1)	KU	atggattcaaacactgtgtcaagctttcaggtagattgctttctttggcatgtccgcaagcgagttgcagaccaagaactaggtgatgccccattccttgatcggcttcgccgagatcagaaatccctaagaggaaggggcagcactctcggtctggacatcgagacagccacacgtgctggaaagcagatagtggagcggattctgaaagaagaatccgatgaggcacttaaaatgaccatggcctctgtacctgcgtcgcgttacctaactgacatgactcttgaggaaatgtcaagggactggtccatgctcatacccaagcagaaagtggcaggccctctttgtatcagaatggaccaggcgatcatggataagaacctcatactgaaagcgaac…	693
Influenza A virus (A/swine/KU/9/2001(H1N1)) nuclear export protein (NEP) and nonstructural protein 1 (NS1) genes, complete cds.	A/swine/KU/9/2001(H1N1)	KU	atggattcaaacactgtgtcaagctttcaggtagattgctttctttggcatgtccgcaagcgagttgcagaccaagaactaggtgatgccccattccttgatcggcttcgccgagatcagaaatccctaagaggaaggggcagcactctcggtctggacatcgagacagccacacgtgctggaaagcagatagtggagcggattctgaaagaagaatccgatgaggcacttaaaatgaccatggcctctgtacctgcgtcgcgttacctaactgacatgactcttgaggaaatgtcaagggactggtccatgctcatacccaagcagaaagtggcaggccctctttgtatcagaatggaccaggcgatcatggataagaacctcatactgaaagcgaac…	693
Influenza A virus (A/Kikuyu/185/2009(H1N1)) segment 8 nuclear export protein (NEP) and nonstructural protein 1 (NS1) genes, complete cds.	A/Kikuyu/185/2009(H1N1)	Kikuyu	atggactccaacaccatgtcaagctttcaggtagactgtttcctttggcatatccgcaagcgatttgcagacaatggattgggtgatgccccattccttgatcggctccgccgagatcaaaagtccttaaaaggaagaggcaacacccttggcctcgatatcaaaacagccactcttgttgggaaacaaatcgtggaatggatcttgaaagaggaatccagcgagacacttagaatgacaattgcatctgtacctacttcgcgctacctttctgacatgaccctcgaggaaatgtcacgagactggttcatgctcatgcctaggcaaaagataataggccctctttgcgtgcgattggaccaggcggtcatggaaaagaacatagtactgaaagcgaac…	660
Influenza A virus (A/Kikuyu/184/2009(H1N1)) segment 8 nuclear export protein (NEP) and nonstructural protein 1 (NS1) genes, complete cds.	A/Kikuyu/184/2009(H1N1)	Kikuyu	atggactccaacaccatgtcaagctttcaggtagactgtttcctttggcatatccgcaagcgatttgcagacaatggattgggtgatgccccattccttgatcggctccgccgagatcaaaagtccttaaaaggaagaggcaacacccttggcctcgatatcaaaacagccactcttgttgggaaacaaatcgtggaatggatcttgaaagaggaatccagcgagacacttagaatgacaattgcatctgtacctacttcgcgctacctttctgacatgaccctcgaggaaatgtcacgagactggttcatgctcatgcctaggcaaaagataataggccctctttgcgtgcgattggaccaggcggtcatggaaaagaacatagtactgaaagcgaac…	660
Influenza A virus (A/Kisii/143/2009(H1N1)) segment 8 nuclear export protein (NEP) and nonstructural protein 1 (NS1) genes, complete cds.	A/Kisii/143/2009(H1N1)	Kisii	atggactccaacaccatgtcaagctttcaggtagactgtttcctttggcatatccgcaagcgatttgcagacaatggattgggtgatgccccattccttgatcggctccgccgagatcaaaagtccttaaaaggaagaggcaacacccttggcctcgatatcgaaacagccactcttgttgggaaacaaatcgtggaatggatcttgaaagaggaatccagcgagacacttagaatgacaattgcatctgtacctacttcgcgctacctttctgacatgaccctcgaggaaatgtcacgagactggttcatgctcatgcctaggcaaaagataataggccctctttgcgtgcgattggaccaggcggtcatggaaaagaacatagtactgaaagcgaac…	660
Influenza A virus (A/Kisii/205/2009(H1N1)) segment 8 nuclear export protein (NEP) and nonstructural protein 1 (NS1) genes, complete cds.	A/Kisii/205/2009(H1N1)	Kisii	atggactccaacaccatgtcaagctttcaggtagactgtttcctttggcatatccgcaagcgatttgcagacaatggattgggtgatgccccattccttgatcggctccgccgagatcaaaagtccttaaaaggaagaggcaacacccttggcctcgatatcgaaacagccactcttgttgggaaacaaatcgtggaatggatcttgaaagaggaatccagcgagacacttagaatgacaattgcatctgtacctacttcgcgctacctttctgacatgaccctcgaggaaatgtcacgagactggttcatgctcatgcctaggcaaaagataataggccctctttgcgtgcgattggaccaggcggtcatggaaaagaacatagtactgaaagcgaac…	660
Influenza A virus (A/Kisumu/56/2009(H1N1)) segment 8 nuclear export protein (NEP) and nonstructural protein 1 (NS1) genes, complete cds.	A/Kisumu/56/2009(H1N1)	Kisumu	atggactccaacaccatgtcaagctttcaggtagactgtttcctttggcatatccgcaagcgatttgcagacaatggattgggtgatgccccattccttgatcggctccgccgagatcaaaagtccttaaaaggaagaggcaacacccttggcctcgatatcgaaacagccactcttgttgggaaacaaatcgtggaatggatcttgaaagaggaatccagcgagacacttagaatgacaattgcatctgtacctacttcgcgctacctttctgacatgaccctcgaggaaatgtcacgagactggttcatgctcatgcctaggcaaaagataataggccctctttgcgtgcgattggaccaggcgatcatggaaaagaacatagtactgaaagcgaac…	660
Influenza A virus (A/Kisumu/61/2009(H1N1)) segment 8 nuclear export protein (NEP) and nonstructural protein 1 (NS1) genes, complete cds.	A/Kisumu/61/2009(H1N1)	Kisumu	atggactccaacacaatgtcaagctttcaggtagactgtttcctttggcatatccgcaagcgatttgcagacaatggattgggtgatgccccattccttgatcggctccgccgagatcaaaagtccttaaaaggaagaggcaacacccttggcctcgatatcgaaacagccactcttgttgggaaacaaatcgtggaatggatcttgaaagaggaatccagcgagacacttagaatgacaattgcatctgtacctacttcgcgctacctttctgacatgaccctcgaggaaatgtcacgagactggttcatgctcatgcctaggcaaaagataataggccctctttgcgtgcgattggaccaggcgatcatggaaaagaacatagtactgaaagcgaac…	660
Influenza A virus (A/LongAn/HCM504/2006(H1N1)) nuclear export protein (NEP) and nonstructural protein 1 (NS1) genes, complete cds.	A/LongAn/HCM504/2006(H1N1)	LongAn	atggattcccacactgtgtcaagctttcaggtagattgcttcctttggcatgtccgcaaacaagttgcagacaaagatctaggcgatgcccccttccttgatcggcttcgccgagatcagaagtctctaaagggaagaggcagcactctcggtttgaacatcgaaacagccacttgtgttggaaagcaaatagtagagaggattctgaaaggagaatccgatgaggcatttaaaatgaccatggcctccgcacttgcttcgcggtacctaactgacatgactgttgaagaaatgtcaagggactggttcatgctcatgcccaagcagaaagtggctggccctctttgtgtcagaatggaccaggcgataatggataagaacatcatactgaaagcgaat…	693
Influenza A virus (A/LongAn/HCM665/2006(H1N1)) nuclear export protein (NEP) and nonstructural protein 1 (NS1) genes, complete cds.	A/LongAn/HCM665/2006(H1N1)	LongAn	atggattcccacactgtgtcaagctttcaggtagattgcttcctttggcatgtccgcaaacaagttgcagacaaagatctaggcgatgcccccttccttgatcggcttcgccgagatcagaagtctctaaagggaagaggcagcactctcggtttgaacatcgaaacagccacttgtgttggaaagcaaatagtagagaggattctgaaaggagaatccgatgaggcatttaaaatgaccatggcctccgcacttgcttcgcggtacctaactgacatgactgttgaagaaatgtcaagggactggttcatgctcatgcccaagcagaaagtggctggccctctttgtgtcagaatggaccaggcgataatggataagaacatcatactgaaagcgaat…	693
Influenza A virus (A/swine/MN/48683/2002(H1N1)) segment 8 nuclear export protein (NEP) and nonstructural protein 1 (NS1) genes, complete cds.	A/swine/MN/48683/2002(H1N1)	MN	atggactccaatactgtgtcaagctttcaggtagactgtttcctttggcacatccgcaaacgatttgcagacaatggattgggtgatgccccattccttgatcggctccgccgagatcaaaagtccctaaaaggaagaggcaacacccttggcctcgacatcgaaacagccactcttgttgggaaacaaattgtggagtggattttgaaagaggaatccagcgagactcttaagatgaccattgcatctgtacctacttcgcgctacctagctgacatgaccctcgaggaaatgtcacgagactggttcatgctcatgcctaggcaaaagataataggccctctttgtgtgcgaatggaccaggcgatcatggaaaagaacatcatactgaaagcgaac…	660
Influenza A virus (A/swine/MN/23506/2009(H1N1)) segment 8 nuclear export protein (NEP) and nonstructural protein 1 (NS1) genes, complete cds.	A/swine/MN/23506/2009(H1N1)	MN	atggactccaatactgtgtcaagctttcaggtagactgtttcctttggcacatccgcaaacggtttgcagacaatggattgggtgatgccccattccttgatcggctacgccgagatcaaaagtccctaaaaggaagaggcaacacccttagcctagacatcgaaacagctactcttgttgggaaacaaattgttgagtggattttgaaagaggaatccagcgatacacttaagatgactattgcatctgcacctacttcgcgctacctagctgacatgaccctcgaggaaatgtcacgagactggttcatgctcatgcctaggcaaaagataataggccctctttgtgtgcgaatggaccaagcgatcatggaaaagaacatcatactgaaagcgaac…	660
Influenza A virus (A/Madhya Pradesh/011/2009(H1N1)) segment 8 nuclear export protein (NEP) and nonstructural protein 1 (NS1) genes, complete cds.	A/Madhya Pradesh/011/2009(H1N1)	Madhya Pradesh	atggactccaacaccatgtcaagctttcaggtagactgtttcctttggcatatccgcaagcgatttgcagacaatggattgggtgatgccccattccttgatcggctccgccgagatcaaaagtccttaaaaggaagaggcaacacccttggcctcgatatcgaaacagccactcttgttgggaaacaaatcgtggaatggatcttgaaagaggaatccagcgagacacttagaatgacaattgcatctgtacccacttcgcgctacctttctgacatgaccctcgaggaaatgtcacgagactggttcatgctcatgcctaggcaaaagataataggccctctttgcgtgcgattggaccaggcggtcatggaaaagaacatagtactgaaagcgaac…	660
Influenza A virus (A/Madhya Pradesh/024/2010(H1N1)) segment 8 nuclear export protein (NEP) and nonstructural protein 1 (NS1) genes, complete cds.	A/Madhya Pradesh/024/2010(H1N1)	Madhya Pradesh	atggactccaacaccatgtcaagctttcaggtagactgtttcctttggcatatccgcaagcgatttgcagacaatggattgggtgatgccccattccttgatcggctccgccgagatcaaaagtccttaaaaggaagaggcaacacccttggcctcgatatcgaaacagccactcttgttgggaaacaaatcgtggaatggatcttgaaagaggaatccagcgagacacttagaatgacaattgcatctgtacctacttcgcgttacctttctgacatgaccctcgaggaaatgtcacgagactggttcatgctcatgcctaggcaaaagataataggccctctttgcgtgcgattggaccaggcggtcatggaaaagaacatagtactgaaagcgaac…	660
Influenza A virus (A/swine/Marsberg/6307/2007(H1N1)) segment 8 nuclear export protein (NEP) and nonstructural protein 1 (NS1) genes, complete cds.	A/swine/Marsberg/6307/2007(H1N1)	Marsberg	atggattcaaatactgtgtcaagctttcaggtagactgctttctttggcatgtccgcaaacgatttgcagactgtgggcttggtgatgccccatttcttgataggcttcgccgagatcaaaagtccctaaggggaagaggcaacactcttggtctggaaatcgaaccagccactcgtgctgggaaacaaatagtgaagcgtatcctaaaagaagaatacgatgaggcatttaaactaactatcgcttctgtgcctacttcacactatctaactgacatgactcttgaagaaatgtcaagagactggttcatgctcatgcccaagcagaaagtggcaggttccctttgcatcagaatggaccaagcaataatggataaaaaaatcacattgaaagcaaac…	654
Influenza A virus (A/swine/Marsberg/14769/2012(H1N1)) segment 8 nuclear export protein (NEP) and nonstructural protein 1 (NS1) genes, complete cds.	A/swine/Marsberg/14769/2012(H1N1)	Marsberg	atggattcaaatactgtgtcaagctttcaggtagactgctttctttggcatgtccgcaaacgatttgcagaatgtgggcttggtgatgccccatttcttgataggcttcgccgagatcaaaagtccctaaggggaagaggcaacactcttagtctggaaatcgaaacagccactcgtgctggaaaacaaatagtgaagcgtatcctagaagaagaatacgatgaggcatttaaactaacgataccttctgtgcctacttcacgctatctaactgacatgactcttgaggaaatgtcaagagactggttcatgctcaagcccaagcagaaagtggcaggttccctttgcatcagaatggaccaggcaataatggataaaaaaatcacattaaaagcaaac…	654
Influenza A virus (A/Meru/456/2009(H1N1)) segment 8 nuclear export protein (NEP) and nonstructural protein 1 (NS1) genes, complete cds.	A/Meru/456/2009(H1N1)	Meru	atggactccaacaccatgtcaagctttcaggtagactgtttcctttggcatatccgcaagcgatttgcagacaatggattgggtgatgccccattccttgatcggctccgccgagatcaaaagtccttaaaaggaagaggcaacacccttggcctcgatatcgaaacagccactcttgttgggaaacaaatcgtggaatggatcttgaaagaggaatccagcgagacacttagaatgacaattgcatctgtacctacttcgcgctacctttctgacatgaccctcgaggaaatgtcacgagactggttcatgctcatgcctaggcaaaagataataggccctctttgcgtgcgattggaccaggcggtcatggaaaagaacatagtactgaaagcgaac…	660
Influenza A virus (A/Meru/467/2009(H1N1)) segment 8 nuclear export protein (NEP) and nonstructural protein 1 (NS1) genes, complete cds.	A/Meru/467/2009(H1N1)	Meru	atggactccaacatcatgtcaagctttcaggtagactgtttcctttggcatatccgcaagcgatttgcagacaatggattgggtgatgccccattccttgatcggctccgccgagatcaaaagtccttaaaaggaagaggcaacacccttggcctcgatatcgaaacagccactcttgttgggaaacaaatcgtggaatggatcttgaaagaggaatccagcgagacacttagaatgacaattgcatctgtgcctacttcgcgctacctttctgacatgaccctcgaggaaatgtcacgagactggttcatgctcatgcctaggcaaaagataataggccctctttgcgtgcgattggaccaggcggtcatggaaaagaacatagtactgaaagcgaac…	660
Influenza A virus (A/Mie/41/2009(H1N1)) segment 8 nuclear export protein (NEP) and nonstructural protein 1 (NS1) genes, complete cds.	A/Mie/41/2009(H1N1)	Mie	atggactccaacaccatgtcaagctttcaggtagactgtttcctttggcatatccgcaagcgatttgcagacaatggattgggtgatgccccattccttgatcggctccgccgagatcaaaagtccttaaaaggaagaggcaacacccttggcctcgatatcgaaacagccactcttgttgggaaacaaatcgtggaatggatcttgaaagaggaatccagcgagacacttagaatgacaattgcatctgtacctacttcgcgctacctttctgacatgaccctcgaggaaatgtcacgagactggttcatgctcatgcctaggcaaaagataataggccctctttgcgtgcgattggaccaggcggtcatggaaaagaacatagtactgaaagcgaac…	660
Influenza A virus (A/Mie/52/2009(H1N1)) segment 8 nuclear export protein (NEP) and nonstructural protein 1 (NS1) genes, complete cds.	A/Mie/52/2009(H1N1)	Mie	atggactccaacaccatgtcaagctttcaggtagactgtttcctttggcatatccgcaagcgatttgcagacaatggattgggtgatgccccattccttgatcggctccgccgagatcaaaagtccttaaaaggaagaggcaacacccttggcctcgatatcgaaacagccactcttgttgggaaacaaatcgtggaatggatcttgaaagaggaatccagcgagacacttagaatgacaattgcatctgtacctacttcgcgctacctttctgacatgaccctcgaggaaatgtcacgagactggttcatgctcatgcctaggcaaaagataataggccctctttgcgtgcgattggaccaggcggtcatggaaaagaacatagtactgaaagcgaac…	660
Influenza A virus (A/swine/Minden-Luebbecke/6810/2008(H1N1)) segment 8 nuclear export protein (NEP) and nonstructural protein 1 (NS1) genes, complete cds.	A/swine/Minden-Luebbecke/6810/2008(H1N1)	Minden-Luebbecke	atggattcaaacactgtgtcaagctttcaggtagattgctttctttggcatatccgcaagcggtttgcaaactgggggcttggcgatgccccattcctcgataggcttcgccgagaccagaagtctctaagaggaagaggcagcactcttggtctggaaattgaaccagctactcgtgctgggaaacaaatagtgaagcgtattctggaagaagaatacgatgaagcacttaaaataactaccgcttctgtgcctgcttcacgctatctaactgacatgactcttgaagagatgtccagggactggttcatgctcatgcccaagcaaaaagtgacaggtcctctttgcatcagaatggaccaggcaataatggataaaaacatcacattgaaagcaaac…	693
Influenza A virus (A/swine/Minden-Luebbecke/17934/2013(H1N1)) segment 8 nuclear export protein (NEP) and nonstructural protein 1 (NS1) genes, complete cds.	A/swine/Minden-Luebbecke/17934/2013(H1N1)	Minden-Luebbecke	atggattcaaatactgtgtcaagctttcaggtagactgctttctttggcatgtccgcaaacgatttgcagactatgggcttggtgatgccccatttcttgataggcttcgccgagatcaaaagtccctaaggggaagaggcaacactcttggtctggaaatcgaaccagccactcatgctgggaaacaaatagtggagcgtattctggaggaagaatacgatgaagcacttaaactaacgatagcttccgtgccaacctcacgctatctaactgacatgactcttgaagaaatgtcaagagactggttcatgctcatgcccagacagaaaatggcaggttccctttgcatcagaatggaccaagcaataatgggtaaaaaaatcacattgaaagcaaac…	654
Influenza A virus (A/swine/Molbergen/11837a/2010(H1N1)) segment 8 nuclear export protein (NEP) and nonstructural protein 1 (NS1) genes, complete cds.	A/swine/Molbergen/11837a/2010(H1N1)	Molbergen	atggattcaaatactgtgtcaagctttcaggtagactgctttctttggcatgtccgcaaacgatttgcagaatgggggcttggtgatgccccatttcttgataggcttcgccgagatcaaaagtcactaaggggaagaggcaacactcttggtctggaaatcgaaccagccactcgtgctggaaaacaaatagtgaagcgtatcctagaagaagaatacgatgaggcacttaaactaacgatagcttctgtgcctacttcacgctatctaactgacatgactcttgaggaaatgtcaagagactggttcatgctcatgcccaagcagaaagtggcaggttccctttgcatcagaatggaccaggcaataatggataaaaaaatcacattaaaagcaaac…	654
Influenza A virus (A/swine/Molbergen/12127/2010(H1N1)) segment 8 nuclear export protein (NEP) and nonstructural protein 1 (NS1) genes, complete cds.	A/swine/Molbergen/12127/2010(H1N1)	Molbergen	atggattcaaacactgtgtcaagctttcaggtagattgctttctttggcatatccgcaagcagtttgcaaactgggggtttggcgatgccccatttctcgataggcttcgccgagaccagaagtccctaagaggaagaggcagcactcttggtctggaaatcgaaccagccactcgtgcgggaaaacaaatagtgaagcgtattctagaagaagaatacgatgaagcacttaaaataaccatcgcctctgtgcctgcttcacgctatctaaccgacatgactcttgaagagatgtcaagagactggttcatgctcatgcccaagcaaaaagtggcaggtcccctttgcatcagaatggaccaagcaataatggataaaatcatcacactgaaagcaaat…	693
Influenza A virus (A/Mum/NIV398/2009(H1N1)) nuclear export protein (NEP) and nonstructural protein 1 (NS1) genes, complete cds.	A/Mum/NIV398/2009(H1N1)	Mum	atggactccaacaccatgtcaagctttcaggtagactgtttcctttggcatatccgcaagcgatttgcagacaatggattgggtgatgccccattccttgatcggctccgccgagatcaaaagtccttaaaaggaagaggcaacacccttggcctcgatatcggaacagccactcttgttgggaaacaaatcgtggaatggatcttgaaagaggaatccagcgagacacttagaatgacaattgcatctgtacctacttcgcgctacctttctgacatgaccctcgaggaaatgtcacgagactggttcatgctcatgcctaggcaaaagataataggccctctttgcgtgcgattggaccaggcgatcatggaaaagaacatagtactgaaagcgaac…	660
Influenza A virus (A/Mum/NIV5442/2009(H1N1)) nuclear export protein (NEP) and nonstructural protein 1 (NS1) genes, complete cds.	A/Mum/NIV5442/2009(H1N1)	Mum	atggactccaacaccatgtcaagctttcaggtagactgtttcctttggcatatccgcaagcgatttgcagacaatggattgggtgatgccccattccttgatcggctccgccgagatcaaaagtccttaaaaggaagaggcaacacccttggcctcgatatcgaaacagccactcttgttgggaaacaaatcgtggaatggatcttgaaagaggaatccagcgagacacttagaatgacaattgcatctgtacctacttcgcgctacctttctgacatgaccctggaggaaatgtcacgagactggttcatgctcatgcctaggcaaaagataataggccctctttgcgtgcgattggaccaggcggtcatggaaaagaacatagtactgaaagcgaac…	660
Influenza A virus (A/turkey/NC/19762/1988(H1N1)) segment 8 nonstructural protein 2 (NS2) and nonstructural protein 1 (NS1) genes, complete cds.	A/turkey/NC/19762/1988(H1N1)	NC	atggattccaacactgtgtcaagctttcaggtagactgtttcctttggcatatccgcaaacggtttgcagacaatggattgggtgatgccccattccttgatcggctccgccgagatcaaaagtccctaaaaggaagaggcagcacccttggtctcgacatcgaaacagccactcttattgggaaacaaattgtggagtggattctgaaagaggaatccaacgaaacacttaagatgaccattgcatctgtacctacttcgcgctacctagctgacatgacccttgaggaaatgtcacgagattggttcatgctcatgcctaggcaaaagataataggctctctttgtgtgcgaatggaccaggcgatcatggaaaagaacatcatactgaaagcgaac…	660
Influenza A virus (A/turkey/NC/17026/1988(H1N1)) segment 8 nuclear export protein (NEP) and nonstructural protein 1 (NS1) genes, complete cds.	A/turkey/NC/17026/1988(H1N1)	NC	atggattccaacactgtgtcaagctttcaggtagactgtttcctttggcatatccgcaaacggtttgcagacaatggattgggtgatgccccattccttgatcggctccgccgagatcaaaagtccctaaaaggaagaggcagcacccttggtctcgacatcgaaacagccactcttattgggaaacaaattgtggagtggattctgaaagaggaatccaacgaaacacttaagatgaccattgcatctgtacctacttcgcgctacctagctgacatgacccttgaggaaatgtcacgagattggttcatgctcatgcctaagcaaaagataataggctctctttgtgtgcgaatggaccaggcgatcatggaaaagaacatcatactgaaagcgaac…	660
Influenza A virus (A/Camelus dromedarius/Nigeria/NV1337/2016(H1N1)) segment 8 nuclear export protein (NEP) and nonstructural protein 1 (NS1) genes, complete cds.	A/Camelus dromedarius/Nigeria/NV1337/2016(H1N1)	Nigeria	atggaatccaacaccatgtcaagctttcaggtagactgttttctttggcatattcgcaagcgatttgcagacaatggattgggtgatgccccattccttgatcggctacgccgagatcaaaagtccttaaaaggaagaggcagcacccttggcctcgacatcaaaacagccactcttgttgggaaacaaattgtggaatggattttgaaagaggaatccagcgagacacttagaatgacaattgcatctgtacctacttcgcgttacatttctgacatgaccctcgaggaaatgtcacgagactggttcatgcttatgcctaggcaaaagataataggccctctttgcgtgcgattggaccaggcggtcacggataagaacatagtactggaagcaaac…	660
Influenza A virus (A/swine/Nigeria/NG-SW26_19RS1081-19/2017(H1N1)) segment 8 nuclear export protein (NEP) and nonstructural protein 1 (NS1) genes, complete cds.	A/swine/Nigeria/NG-SW26_19RS1081-19/2017(H1N1)	Nigeria	atggaatccaacaccatgtcaagctttcaggtagactgttttctttggcatattcgcaagcgatttgcagacaatggattgggtgatgccccattccttgatcggctacgccgagatcaaaagtccttaaaaggaagaggcaacacccttggcctcgacatcaaaacagccactcttgttgggaaacaaattgtggaagggattttgaaagaggaatccagcgagacacttagaatgacaattgcatctgtacctacttcgcgttacatttctgacatgaccctcgaggaaatgtcacgagactggttcatgcttatgcctaggcaaaagataataggccctctttgcgtgcgattggaccaggcggtcatgaataagaacatagtactggaagcaaac…	660
Influenza A virus (A/Nizhnii Novgorod/CRIE-NGV/2010(H1N1)) segment 8 nuclear export protein (NEP) and nonstructural protein 1 (NS1) genes, complete cds.	A/Nizhnii Novgorod/CRIE-NGV/2010(H1N1)	Nizhnii Novgorod	atggactccaacaccatgtcaagctttcaggtagactgtttcctttggcatatccgcaagcgatttgcagacaatggattgggtgatgccccattccttgatcggctccgccgagatcaaaagtccttaaaaggaagaggcaacacccttggcctcgatatcgaaacagccactcttgttgggaaacaaatcgtggaatggatcttgaaagaggaatccagcgagacacttagaatgacaattgcatctgtacctacttcgcgttacctttctgacatgaccctcgaggaaatgtcacgagactggttcatgctcatgcctaggcaaaagataataggccctctttgcgtgcgattggaccaggcggtcatggaaaagaacatagtactgaaagcgaac…	660
Influenza A virus (A/Nizhnii Novgorod/CRIE-BLM/2011(H1N1)) segment 8 nuclear export protein (NEP) and nonstructural protein 1 (NS1) genes, complete cds.	A/Nizhnii Novgorod/CRIE-BLM/2011(H1N1)	Nizhnii Novgorod	atggactccaacaccatgtcaagctttcaggtagactgtttcctttggcatatccgcaagcgatttgcagacaatggattgggtgatgccccattccttgatcggctccgccgagatcaaaagtccttaaaaggaagaggcaacacccttggcctcgatatcgaaacagccactcttgttgggaaacaaatcgtggaatggatcttgaaagaggaatccagcgagacacttagaatgacaattgcatctgtacctacttcgcgttacctttctgacatgaccctcgaggaaatgtcacgagactggttcatgctcatgcctaggcaaaagataataggccctctttgcgtgcgattggaccaggcggtcatggaaaagaacatagtactgaaagcgaac…	660
Influenza A virus (A/Novosibirsk/02/2009(H1N1)) segment 8 nuclear export protein (NEP) and nonstructural protein 1 (NS1) genes, complete cds.	A/Novosibirsk/02/2009(H1N1)	Novosibirsk	atggactccaacaccatgtcaagctttcaggtagactgtttcctttggcatatccgcaagcgatttgcagacaatggattgggtgatgccccattccttgatcggctccgccgagatcaaaagtccttaaaaggaagaggcaacacccttggcctcgatatcgaaacagccactcttgttgggaaacaaatcgtggaatggatcttgaaagaggaatccagcgagacacttagaatgacaattgcatctgtacctacttcgcgctacctttctgacatgaccctcgaggaaatgtcacgagactggttcatgctcatgcctaggcaaaagataataggccctctttgcgtgcgattggaccaggcggtcatggaaaagaacatagtactgaaagcgaac…	660
Influenza A virus (A/Novosibirsk/KSH/2011(H1N1)) segment 8 nuclear export protein (NEP) and nonstructural protein 1 (NS1) genes, complete cds.	A/Novosibirsk/KSH/2011(H1N1)	Novosibirsk	atggactccaacaccatgtcaagctttcaggtagactgtttcctttggcatatccgcaagcgatttgcagacaatggattgggtgatgccccattccttgatcggctccgccgagatcaaaagtccttaaaaggaagaggcaacacccttggcctcgatatcgaaacagccactcttgttgggaaacaaatcgtggaatggatcttgaaagaggaatccagcgaggcacttagaatgacaattgcatctgtacctacttcgcgttacatttctgacatgaccctcgaggaaatgtcacgagactggttcatgctcatgcctaggcaaaagataataggccctctttgcgtgcgattggaccaggcggtcatggaaaagaacatagtactgaaagcgaac…	660
Influenza A virus (A/swine/OH/511445/2007(H1N1)) segment 8 nuclear export protein (NEP) and nonstructural protein 1 (NS1) genes, complete cds.	A/swine/OH/511445/2007(H1N1)	OH	atggactccaatactgtgtcaagttttcaggtagactgtttcctttggcacatccgcaaacggtttgcagacaatggattgggtgatgccccattccttgatcggctccgccgagatcaaaagtccctaaaaggaagaggcaacacccttggcctcgatatcgaaactgccactcttgttgggaaacaaattgtggagtggattttgagagaagaatccagcgagacacttaagatgaccattgcatctgtacctacttcgcgctacctagctgatatgaccctcgaggaaatgtcacgagactggttcatgctcatgcctaggcaaaagataataggccctttttgtgtgcaaatggaccaggcgatcatggaaaagaacattatactgaaagcgaac…	660
Influenza A virus (A/swine/OH/9838/2011(H1N1)) segment 8 nuclear export protein (NEP) and nonstructural protein 1 (NS1) genes, complete cds.	A/swine/OH/9838/2011(H1N1)	OH	atggactccaacaccatgtcaagctttcaggtagactgtttcctttggcatatccgcaagcgatttgcagacaatggattgggtgatgccccattcctcgatcggctccgccgagatcaaaagtccttaaaaggaagaggcaacacccttggcctcgatatcgaaacagccactcttgttggaaaacaaatcgtggaatggatcttgaaagaggaatccagcgagacacttagaatgacaattgcatctgtacctacttcgcgctacctttctgacatgaccctcgaggaaatgtcacgagactggttcatgctcatgcctaggcaaaagataataggccctctttgcgtgcgattggaccaggcggtcatggaaaagaacatagtactgaaagcgaac…	660
Influenza A virus (A/swine/OMS/2111/1995(H1N1)) nuclear export protein (NEP) and nonstructural protein 1 (NS1) genes, complete cds.	A/swine/OMS/2111/1995(H1N1)	OMS	atggattcaaacactgtgtcaagctttcaggtagactgctttctttggcatatccgcaaacgatttgcagactggaaactgggtgatgccccatttctcgatcggcttcgccgagatcagaagtccctaagaggaagaggcagcactcttggtctggaaatcgaaacagccactcgtgcgggaaagctgatagtggagcgtattttggaggaagaatatgatgagacacttaaaatgactgttgcttctgtgcctacttcacgctatctaactgacatgactcttgaagagatgtcaagggactggttcatgctcatgcccaagcagaaagcagcaggttccctttgcatcagaatggaccaggcaataatgaataaaaacatcacattgaaagccaac…	693
Influenza A virus (A/swine/OMS/2112/1995(H1N1)) nuclear export protein (NEP) and nonstructural protein 1 (NS1) genes, complete cds.	A/swine/OMS/2112/1995(H1N1)	OMS	atggattcaaacactgtgtcaagctttcaggtagactgctttctttggcatatccgcaaacgatttgcagactggaaactgggtgatgccccatttcttgatcggcttcgccgagatcagaagtccctaagaggaagaggcagcactcttggtctggaaatcgaaacagccactcgtgcgggaaagctgatagtggagcgtattttggaggaagaatatgatgagacacttaaaatgactgttgcttctgtgcctacttcacgctatctaactgacatgactcttgaagagatgtcaagggactggttcatgctcatgccaaagcagaaagtagcaggttccctttgcatcagaatggaccaggcaataatgaataaaaacatcacattgaaagcaaac…	693
Influenza A virus (A/swine/Ochtrup/14485-1/2011(H1N1)) segment 8 nuclear export protein (NEP) and nonstructural protein 1 (NS1) genes, complete cds.	A/swine/Ochtrup/14485-1/2011(H1N1)	Ochtrup	atggattcaaacactgtgtcaagctttcaggtagattgctttctttggcatatccgcaagcagtttgcaaactgggggtttggcgatgccccatttctcgataggcttcgccgagaccagaagtccctaagaggaagaggcagcactcttggtttggaaatcgaaccagccactcgtgcgggaaaacaaatagtgaagcgtattctagaagaagaatacgatgaagcacttaaaataactatcgcctctgtgcctgcttcacgctatctaaccgacatgactcttgaagagatgtcaagagactggttcatgctcatgcccaagcaaaaagtggcaggtcccctttgcatcaaaatggaccaagcaataatggataaaatcatcacactgaaagcaaat…	693
Influenza A virus (A/swine/Ochtrup/14606/2012(H1N1)) segment 8 nuclear export protein (NEP) and nonstructural protein 1 (NS1) genes, complete cds.	A/swine/Ochtrup/14606/2012(H1N1)	Ochtrup	atggattcaaatactgtgtcaagctttcaggtagactgctttctttggcatgtccgcaaacgatttgcagaatgtgggcttggtgatgccccatttcttgataggcttcgccgagatcaaaagtccctaaggggaagaggcaacactcttggtctggaaatcgaaccagccactcgtgctgggaaacaaatagtgaagcgtatcctagaagaagaatacgatgaggcatttaaactaacgataccttctgtgcctacttcacgctatctaactgacatgactcttgaggaaatgtcaagagactggttcatgctcaagcccaagcagaaagtggcaggttccctttgcatcagaatggaccaggcaataatggataaaaaaatcacattaaaagcaaac…	654
Influenza A virus (A/Omsk/01/2009(H1N1)) segment 8 nuclear export protein (NEP) and nonstructural protein 1 (NS1) genes, complete cds.	A/Omsk/01/2009(H1N1)	Omsk	atggactccaacaccatgtcaagctttcaggtagactgtttcctttggcatatccgcaagcgatttgcagacaatggattgggtgatgccccattccttgatcggctccgccgagatcaaaagtccttaaaaggaagaggcaacacccttggcctcgatatcgaaacagccactcttgttgggaaacaaatcgtggaatggatcttgaaagaggaatccagcgagacacttagaatgacaattgcatctgtgcctacttcgcgctacctttctgacatgaccctcgaggaaatgtcacgagactggttcatgctcatgcctaggcaaaagataataggccctctttgcgtgcgattggaccaggcggtcatggaaaagaacatagtactgaaagcgaac…	660
Influenza A virus (A/Omsk/02/2009(H1N1)) segment 8 nuclear export protein (NEP) and nonstructural protein 1 (NS1) genes, complete cds.	A/Omsk/02/2009(H1N1)	Omsk	atggactccaacaccatgtcaagctttcaggtagactgtttcctttggcatatccgcaagcgatttgcagacaatggattgggtgatgccccattccttgatcggctccgccgagatcaaaagtccttaaaaggaagaggcaacacccttggcctcgatatcgaaacagccactcttgttgggaaacaaatcgtggaatggatcttgaaagaggaatccagcgagacacttagaatgacaattgcatctgtgcctacttcgcgctacctttctgacatgaccctcgaggaaatgtcacgagactggttcatgctcatgcctaggcaaaagataataggccctctttgcgtgcgattggaccaggcggtcatggaaaagaacatagtactgaaagcgaac…	660
Influenza A virus (A/Osaka-C/1/2009(H1N1)) segment 8 nuclear export protein (NEP) and nonstructural protein 1 (NS1) genes, complete cds.	A/Osaka-C/1/2009(H1N1)	Osaka-C	atggactccaacaccatgtcaagctttcaggtagactgtttcctttggcatatccgcaagcgatttgcagacaatggattgggtgatgccccattccttgatcggctccgccgagatcaaaagtccttaaaaggaagaggcaacacccttggcctcgatatcgaaacagccactcttgttgggaaacaaatcgtggaatggatcttgaaagaggaatccagcgagacacttagaatgacaattgcatctgtacctacttcgcgctacctttctgacatgaccctcgaggaaatgtcacgagactggttcatgctcatgcctaggcaaaagataataggccctctttgcgtgcgattggaccaggcgatcatggaaaagaacatagtactgaaagcgaac…	660
Influenza A virus (A/Osaka-C/2/2009(H1N1)) segment 8 nuclear export protein (NEP) and nonstructural protein 1 (NS1) genes, complete cds.	A/Osaka-C/2/2009(H1N1)	Osaka-C	atggactccaacaccatgtcaagctttcaggtagactgtttcctttggcatatccgcaagcgatttgcagacaatggattgggtgatgccccattccttgatcggctccgccgagatcaaaagtccttaaaaggaagaggcaacacccttggcctcgatatcgaaacagccactcttgttgggaaacaaatcgtggaatggatcttgaaagaggaatccagcgagacacttagaatgacaattgcatctgtacctacttcgcgctacctttctgacatgaccctcgaggaaatgtcacgagactggttcatgctcatgcctaggcaaaagataataggccctctttgcgtgcgattggaccaggcgatcatggaaaagaacatagtactgaaagcgaac…	660
Influenza A virus (A/swine/Osnabrueck/4440/2005(H1N1)) segment 8 nuclear export protein (NEP) and nonstructural protein 1 (NS1) genes, complete cds.	A/swine/Osnabrueck/4440/2005(H1N1)	Osnabrueck	atggattcaaacactgtgtcaagctttcaggtagattgctttctttggtatgtccgcaagcggtttgcaaactgggggcttggcgatgccccatttctcgataggcttcgccgagaccagaagtccctaagaggaagaggcagcactcttggtctggaaatcgaaccagctactcgtgcggggaaacaaatagtgaagcgtattctggaagaagaatacgatgaagcacttaaaataactatcgcttctgtgcctgcttcacgctatctaactgacatgactcttgaagagatgtcaaggaactggttcatgctcatgcccaagcaaaaagtggcaggtcctttttgcatcagaatggaccaggcaataatggataaaaccatcacattgaaagcaaac…	693
Influenza A virus (A/swine/Osnabrueck/9368/2009(H1N1)) segment 8 nuclear export protein (NEP) and nonstructural protein 1 (NS1) genes, complete cds.	A/swine/Osnabrueck/9368/2009(H1N1)	Osnabrueck	atggattcaaacactgtgtcaagctttcaggtagattgctttctttggcatatccgcaagcggtttgcaaactgggggcttggcgatgccccatttctcgataggcttcgccgagaccagaagtccctaagaggaagaggcagcactcttggtttggaaatcgaaccagccactcgtgcgggaaaacaaatagtggagcgtattctagaagaagaatgcgatgaagcacttaaaataactatcgcctctgtgcctgcttcacgctatctaaccgacatgactcttgaagagatgtcaagagactggttcatgctcatgcccaagcaaaaagtggcaggtcccctttgcatcagaatggaccaggcaataatggataaaatcatcacactgaaagcaaat…	693
Influenza A virus (A/Osorio/LACENRS-2638/2009(H1N1)) segment 8 nuclear export protein (NEP) and nonstructural protein 1 (NS1) genes, complete cds.	A/Osorio/LACENRS-2638/2009(H1N1)	Osorio	atggactccaacaccatgtcaagctttcaggtagactgtttcctttggcatatccgcaagcgatttgcagacaatggattgggtgatgccccattccttgatcggctccgccgagatcaaaagtccttaaaaggaagaggcaacacccttggcctcgatatcgaaacagccactcttgttgggaaacaaatcgtggaatggatcttgaaagaggaatccagcgagacacttagaatgacaattgcatctgtacctacttcgcgctacctttatgacatgaccctcgaggaaatgtcacgagactggttcatgctcatgcctaggcaaaagataataggccctctttgcgtgcgattggaccaggcggtcatggaaaagaacatagtactgaaagcgaac…	660
Influenza A virus (A/Osorio/LACENRS-2158/2012(H1N1)) segment 8 nuclear export protein (NEP) and nonstructural protein 1 (NS1) genes, complete cds.	A/Osorio/LACENRS-2158/2012(H1N1)	Osorio	atggactccaacaccatgtcaagctttcaggtagactgtttcctttggcatatccgcaagcgatttgcagacaatggattgggtgatgccccattccttgatcggctccgccgagatcaaaagtccttaaaaggaagaggcaacacccttggcctcgatatcgaaacagccactcttgttgggaaacaaatcgtggaatggatcttgaaagaggaatccagcgagacacttagaatgacaattgcatctgtacctacctcgcgttacctttctgacatgaccctcgaggaaatgtcacgagactggttcatgctcatgcctaggcaaaagataataggccctctttgcgtgcgattggaccaggcggtcatggaaaagaacatagtactgaaagcgaac…	660
Influenza A virus (A/swine/Ostbevern/12867-1/2011(H1N1)) segment 8 nuclear export protein (NEP) and nonstructural protein 1 (NS1) genes, complete cds.	A/swine/Ostbevern/12867-1/2011(H1N1)	Ostbevern	atggattcaaatactgtgtcaagctttcaggtagactgctttctttggcatgtccgcaaacgatttgcagactatgggcttggtgatgccccatttcttgataggcttcgccgagatcaaaagtccctaaggggaagaggcaacactcttggtctggaaatcgaaccagccactcttgctgggaaacaaatagtgaagcgtattctggaagaagaatatgatgaagcacttaaaataacgatagcttctgtgcctacttcacgctacctaactgacatgactcttgaagaaatgtcaagagactggttcatgctcatgcccaggcagaaaatggcaggttccctttgcatcagaatggaccaagcaataatggataaaaaaatcacattgaaagcaaac…	654
Influenza A virus (A/swine/Ostbevern/12867-2/2011(H1N1)) segment 8 nuclear export protein (NEP) and nonstructural protein 1 (NS1) genes, complete cds.	A/swine/Ostbevern/12867-2/2011(H1N1)	Ostbevern	atggattcaaatactgtgtcaagctttcaggtagactgctttctttggcatgtccgcaaacgatttgcagactatgggcttggtgatgccccatttcttgataggcttcgccgagatcaaaagtccctaaggggaagaggcaacactcttggtctggaaatcgaaccagccactcttgctgggaaacaaatagtgaagcgtattctagaagaagaatacgatgaagcacttaaactaacgatagcttctgtgcctacttcacgctacctaactgacatgactcttgaagaaatgtcaagagactggttcatgctcatgcccaggcagaaaatggcaggttccctttgcatcagaatggaccaagcaataatggataaaaaaatcacattgaaagcaaac…	654
Influenza A virus (A/Piura/WRAIR0603F/2009(H1N1)) nuclear export protein (NEP) and nonstructural protein 1 (NS1) genes, complete cds.	A/Piura/WRAIR0603F/2009(H1N1)	Piura	atggactccaacaccatgtcaagctttcaggtagactgtttcctttggcatatccgcaagcgatttgcaaacaatggattgggtgatgccccattccttgatcggctccgccgagatcaaaagtccttaaaaggaagaggcaacacccttggcctcgatatcgaaacagccactcttgttgggaaacaaatcgtggaatggatcttgaaagaggaatccagcgagacacttagaatgacaattgcatctgtacctacttcgcgctacctttctgacatgaccctcgaggaaatgtcacgagactggttcatgctcatgcctaggcaaaagataataggccctctttgcgtgcgattggaccaggcggtcatggaaaagaacataatactgaaagcgaac…	660
Influenza A virus (A/Piura/WRAIR1694P/2009(H1N1)) nuclear export protein (NEP) and nonstructural protein 1 (NS1) genes, complete cds.	A/Piura/WRAIR1694P/2009(H1N1)	Piura	atggactccaacaccatgtcaagctttcaggtagactgtttcctttggcatatccgcaagcgatttgcaaacaatggattgggtgatgccccattccttgatcggctccgccgagatcaaaagtccttaaaaggaagaggcaacacccttggcctcgatatcgaaacagccactcttgttgggaaacaaatcgtggaatggatcttgaaagaggaatccagcgagacacttagaatgacaattgcatctgtacctacttcgcgctacctttctgacatgaccctcgaggaaatgtcacgagactggttcatgctcatgcctaggcaaaagataataggccctctttgcgtgcgattggaccaggcggtcatggaaaagaacataatactgaaagcgaac…	660
Influenza A virus (A/Quito/WRAIR0617N/2009(H1N1)) nuclear export protein (NEP) and nonstructural protein 1 (NS1) genes, complete cds.	A/Quito/WRAIR0617N/2009(H1N1)	Quito	atggactccaacaccatgtcaagctttcaggtagactgtttcctttggcatatccgcaagcgatttgcagacaatggattgggtgatgccccattccttgatcggctccgccgagatcaaaagtccttaaaaggaagaggcaacacccttggcctcgatatcgaaacagccactcttgttgggaaacaaatcgtggaatggatcttgaaagaggaatccagcgagacacttagaatgacaattgcatctgtacctacttcgcgctacctttctgacatgaccctcgaggaaatgtcacgagactggttcatgctcatgcctaggcaaaagataataggccctctttgcgtgcgattggaccaggcggtcatggaaaagaacatagtactgaaagcgaac…	660
Influenza A virus (A/Quito/WRAIR0617T/2009(H1N1)) nuclear export protein (NEP) and nonstructural protein 1 (NS1) genes, complete cds.	A/Quito/WRAIR0617T/2009(H1N1)	Quito	atggactccaacaccatgtcaagctttcaggtagactgtttcctttggcatatccgcaagcgatttgcagacaatggattgggtgatgccccattccttgatcggctccgccgagatcaaaagtccttaaaaggaagaggcaacacccttggcctcgatatcgaaacagccactcttgttgggaaacaaatcgtggaatggatcttgaaagaggaatccagcgagacacttagaatgacaattgcatctgtacctacttcgcgctacctttctgacatgaccctcgaggaaatgtcacgagactggttcatgctcatgcctaggcaaaagataataggccctctttgcgtgcgattggaccaggcggtcatggaaaagaacatagtactgaaagcgaac…	660
Influenza A virus (A/swine/Raesefeld/12200-1/2010(H1N1)) segment 8 nuclear export protein (NEP) and nonstructural protein 1 (NS1) genes, complete cds.	A/swine/Raesefeld/12200-1/2010(H1N1)	Raesefeld	atggattcaaacactatgtcaagctttcaggtagattgctttctttggcatatccgcaagcagtttgcaaactgggggtttggcgatgccccatttctcgataggcttcgccgagaccagaagtccctaagaggaagaggcagcactcttggtgtggaaatcgaaccagccactcgtgcgggaaaacaaatagtgaagcgtattctagaagaagaatacgatgaagcacttaaaataactatcgcctctgtgcctgcttcacgctatctaaccgacatgactcttgaagagatgtcaagagactggttcatgctcatgcccaagcaaaaagtggcaggtcccctttgcatcagaatggaccaagcaataatggataaaatcatcacactgaaagcaaat…	693
Influenza A virus (A/swine/Raesefeld/12200-2/2010(H1N1)) segment 8 nuclear export protein (NEP) and nonstructural protein 1 (NS1) genes, complete cds.	A/swine/Raesefeld/12200-2/2010(H1N1)	Raesefeld	atggattcaaacactatgtcaagctttcaggtagattgctttctttggcatatccgcaagcagtttgcaaactgggggtttggcgatgccccatttctcgataggcttcgccgagaccagaagtccctaagaggaagaggcagcactcttggtgtggaaatcgaaccagccactcgtgcaggaaaacaaatagtgaagcgtattctagaagaagaatacgatgaagcacttaaaataactatcgcctctgtgcctgcttcacgctatctaaccgacatgactcttgaagagatgtcaagagactggttcatgctcatgcccaagcaaaaagtggcaggtcccctttgcatcagaatggaccaagcaataatggataaaatcatcacactgaaagcaaat…	693
Influenza A virus (A/Rajasthan/009/2009(H1N1)) segment 8 nuclear export protein (NEP) and nonstructural protein 1 (NS1) genes, complete cds.	A/Rajasthan/009/2009(H1N1)	Rajasthan	atggactccaacaccatgtcaagctttcaggtagactgtttcctttggcatatccgcaagcgatttgcagacaatggattgggtgatgccccattccttgatcggctccgccgagatcaaaagtccttaaaaggaagaggcaacacccttggcctcaatatcgaaacagccactcttgttgggaaacaaatcgtggaatggatcttgaaagaggaatccagcgagacacttagaatgacaattgcatctgtacctacttcgcgctacctttctgacatgaccctcgaggaaatgtcacgagactggttcatgctcatgcctaagcaaaagataataggccctctttgcgtgcgattggaccaggcggtcatggaaaagaacatagtactgaaagcgaac…	660
Influenza A virus (A/Rajasthan/019/2010(H1N1)) segment 8 nuclear export protein (NEP) and nonstructural protein 1 (NS1) genes, complete cds.	A/Rajasthan/019/2010(H1N1)	Rajasthan	atggactccaacaccatgtcaagctttcaggtagactgtttcctttggcatatccgcaagcgatttgcagacaatggattgggtgatgccccattccttgatcggctccgccgagatcaaaagtccttaaaaggaagaggcaacacccttggcctcgatatcgaaacagccactcttgttgggaaacaaatcgtggaatggatcttgaaagaggaatccagcgagacacttagaatgacaattgcatctgtacctacttcgcgttacctttctgacatgaccctcgaggaaatgtcacgagactggttcatgctcatgcctaggcaaaagataataggccctctttgcgtgcgattggaccaggcggtcatggaaaagaacatagtactgaaagcgaac…	660
Influenza A virus (A/Rio Grande/LACENRS-2092/2013(H1N1)) segment 8 nuclear export protein (NEP) and nonstructural protein 1 (NS1) genes, complete cds.	A/Rio Grande/LACENRS-2092/2013(H1N1)	Rio Grande	atggactccaacaccatgtcaagctttcaggtagactgtttcctttggcatatccgcaagcgatttgcagacaatggattgggtgatgccccattccttgatcggctccgccgagatcaaaagtccttaaaaggaagaggcaacacccttggcctcgatatcgaaacagccactcttgttgggaaacaaatcgtggaatggatcttgaaagaggaatccagcgagacacttagaatgacaattgcatctgtacctacctcgcgttacctttctgacatgaccctcgaggaaatgtcacgagactggttcatgctcatgcctaggcaaaagataataggccctctttgcgtgcgattggaccaggcggtcatggaaaagaacatagtactgaaagcgaac…	660
Influenza A virus (A/Rio Grande/LACENRS-1406/2009(H1N1)) segment 8 nuclear export protein (NEP) and nonstructural protein 1 (NS1) genes, complete cds.	A/Rio Grande/LACENRS-1406/2009(H1N1)	Rio Grande	atggactccaacaccatgtcaagctttcaggtagactgtttcctttggcatatccgcaagcgatttgcagacaatggattgggtgatgccccattccttgatcggctccgccgagatcaaaagtccttaaaaggaagaggcaacacccttggcctcgatatcgaaacagccactcttgttgggaaacaaatcgtggaatggatcttgaaagaggaatccagcgagacacttagaatgacaattgcatctgtacctacttcgcgctacctttctgacatgaccctcgaggaaatgtcacgagactggttcatgctcatgcctaggcaaaagataataggccctctttgcgtgcgattggaccaggcggtcatggaaaagaacatagtactgaaagcgaac…	660
Influenza A virus (A/swine/Rosendahl/14669-3/2012(H1N1)) segment 8 nuclear export protein (NEP) and nonstructural protein 1 (NS1) genes, complete cds.	A/swine/Rosendahl/14669-3/2012(H1N1)	Rosendahl	atggattcaaacactgtgtcaagctttcaggtagattgctttctttggcatgtccgcaagcggtttgcaaactgggggcttggcgatgccccatttctcgataggcttcgccgagaccagaagtccctaagaggaagaggcagcactcttggtctggaaatcgaaccagctacttgtgtggggaaacaaatagtgaagcgtattctggaggaagaatacgatgaagcacttaaaataactatcgcttctgtacctgcttcacgctatctaactgacatgactcttgaagagatgtcaagggactggttcatgctcatgcccaagcaaaaagtggcaggtcccttttgcatcagaatggaccaggcaataatggataaaaacatcacattgaaggcaaac…	693
Influenza A virus (A/swine/Rosendahl/20634/2014(H1N1)) segment 8 nuclear export protein (NEP) and nonstructural protein 1 (NS1) genes, complete cds.	A/swine/Rosendahl/20634/2014(H1N1)	Rosendahl	atggactccaaaaccatgtcaagctttcaggtagactgtttcctttggcatatccgcaagcgatttgcagacaatggattgggtgatgccccattccttgatcggctccgccgagatcaaaagtccttaaaaggaagaggcaaaacccttggcctcgatatcgaaacagccactcttgttgggaaacaaatcgtggaatggatcttgaaagaggggtccagcgagacacttaaaatgacaattgcatctgtacctacttcgcgttacctttctgacatgacccccgaggaaatgtcacgagactggttcatgctcatgcctaggcaaaagataataggccctctttgtatgcgattggaccaagcggtcatggaaaagaatatagtactgaaagcaaac…	660
Influenza A virus (A/Rostov/CRIE-162/2016(H1N1)) segment 8 nuclear export protein (NEP) and nonstructural protein 1 (NS1) genes, complete cds.	A/Rostov/CRIE-162/2016(H1N1)	Rostov	atggaatccaacaccatgtcaagctttcaggtagactgttttctttggcatattcgcaagcgatttgcagacaatggattgggtgatgccccattccttgatcggctacgccgagatcaaaagtccttaaaaggaagaggcagcacccttggcctcgacatcaaaacagccactcttgttgggaaacaaattgtggaatggattttgaaagaggaatccagcgagacacttagaatgacaattgcatctgtacctacttcgcgttacatttctgacatgaccctcgaggaaatgtcacgagactggttcatgcttatgcctaggcaaaagataataggccctctttgcgtgcgattggaccaggcggtcacggataagaacatagtactggaagcaaac…	660
Influenza A virus (A/Rostov/CRIE-164/2016(H1N1)) segment 8 nuclear export protein (NEP) and nonstructural protein 1 (NS1) genes, complete cds.	A/Rostov/CRIE-164/2016(H1N1)	Rostov	atggactccaacaccatgtcaagctttcaggtagactgttttctttggcatatccgcaagcgatttgcagacaatggattgggtgatgccccattccttgatcggctacgccgagatcaaaagtccttaaaaggaagaggcaacacccttggcctcgacatcaaaacagccactcttgttgggaaacaaattgtggaatggattttgaaagaggaatccagcgagacacttagaatgacaattgcatctgtacctacttcgcgttacatttctgacatgaccctcgaggaaatgtcacgagactggttcatgcttatgcctaggcaaaagataataggccctctttgcgtgcgattggaccaggcggtcatggataagaacatagtactggaagcaaac…	660
Influenza A virus (A/swine/Rotthalmuenster/4564/2005(H1N1)) segment 8 nuclear export protein (NEP) and nonstructural protein 1 (NS1) genes, complete cds.	A/swine/Rotthalmuenster/4564/2005(H1N1)	Rotthalmuenster	atggattcaaatactgtgtcaagctttcaggtagactgctttctttggcatgtccgcaaacgatttgcagactgtgggcttggtgatgccccatttcttgataggcttcgccgagatcaaaagtccctaaggggaagaggcaacactcttggtctggaaatcgaaccagccactcgtgctgggaaacaaatagtgaagcgtatcctagaagaagaatacgatgaggcatttaaactaacgatagcttctgtgcctacttcacgctatctaactgacatgactcttgaagaaatgtcaagagactggttcatgctcatgcccaagcagaaagtggcaggttccctttgcatcagaatggaccaagcaataatggataaaaaaatcacattgaaagcaaac…	654
Influenza A virus (A/swine/Rotthalmuenster/5616/2006(H1N1)) segment 8 nuclear export protein (NEP) and nonstructural protein 1 (NS1) genes, complete cds.	A/swine/Rotthalmuenster/5616/2006(H1N1)	Rotthalmuenster	atggattcaaacactgtgtcaagctttcaggtagactgctttctttggcatgtccgcaaacggtttgcagaccgggaacttggcgatgccccatttctcgataggcttcgccgagatcagaagtccctaagagggagaagcagcactcttggtctggaaatcgaaccagccactcgtgcgggaaaacaaatagtgaagcgtattctggaagaagaatacgataaggcgcttaaaatgaatatcgcttctgtgcctgcttcacgctatctaactgacatgactcttgaagagatgtcaagggactggttcatgctcatgccaaagcagaaagtggcaggttccctttgcatcaaaatggaccaggcaatagtggataaaaacatcacattgaaagcaaac…	693
Influenza A virus (A/Sakai/1/2009(H1N1)) segment 8 nuclear export protein (NEP) and nonstructural protein 1 (NS1) genes, complete cds.	A/Sakai/1/2009(H1N1)	Sakai	atggactccaacaccatgtcaagctttcaggtagactgtttcctttggcatatccgcaagcgatttgcagacaatggattgggtgatgccccattccttgatcggctccgccgagatcaaaagtccttaaaaggaagaggcaacacccttggcctcgatatcgaaacagccactcttgttgggaaacaaatcgtggaatggatcttgaaagaggaatccagcgagacacttagaatgacaattgcatctgtacctacttcgcgctacctttctgacatgaccctcgaggaaatgtcacgagactggttcatgctcatgcctaggcaaaagataataggccctctttgcgtgcgattggaccaggcgatcatggaaaagaacatagtactgaaagcgaac…	660
Influenza A virus (A/Sakai/2/2009(H1N1)) segment 8 nuclear export protein (NEP) and nonstructural protein 1 (NS1) genes, complete cds.	A/Sakai/2/2009(H1N1)	Sakai	atggactccaacaccatgtcaagctttcaggtagactgtttcctttggcatatccgcaagcgatttgcagacaatggattgggtgatgccccattccttgatcggctccgccgagatcaaaagtccttaaaaggaagaggcaacacccttggcctcgatatcgaaacagccactcttgttgggaaacaaatcgtggaatggatcttgaaagaggaatccagcgagacacttagaatgacaattgcatctgtacctacttcgcgctacctttctgacatgaccctcgaggaaatgtcacgagactggttcatgctcatgcctaggcaaaagataataggccctctttgcgtgcgattggaccaggcgatcatggaaaagaacatagtactgaaagcgaac…	660
Influenza A virus (A/Santa Maria/LACENRS-2140/2014(H1N1)) segment 8 nuclear export protein (NEP) and nonstructural protein 1 (NS1) genes, complete cds.	A/Santa Maria/LACENRS-2140/2014(H1N1)	Santa Maria	atggactccaacactatgtcaagctttcaggtagactgttttctttggcatattcgcaagcgatttgcagacaatggattgggtgatgccccattccttgatcggctacgccgagatcaaaagtccttaaaaggaagaggcaacacccttggcctcgacatcaaaacagccactcttgttgggaaacaaatcgtggaatggattttgaaagaggaatccagcgagacacttagaatgacaattgcatctgtacctacttcgcgttacatttctgacatgacccttgaggaaatgtcacgagactggttcatgcttatgcctaggcaaaagataataggccctctttgcgtgcgattggaccaggcggtcatggaaaagaacatagtactggaagcaaac…	660
Influenza A virus (A/Santa Maria/LACENRS-1269/2016(H1N1)) segment 8 nuclear export protein (NEP) and nonstructural protein 1 (NS1) genes, complete cds.	A/Santa Maria/LACENRS-1269/2016(H1N1)	Santa Maria	atggaatccaacaccatgtcaagctttcaggtagactgttttctttggcatattcgcaagcgatttgcagacaatggattgggtgatgccccattccttgatcggctacgccgagatcaaaagtccttaaaaggaagaggcaacacccttggcctcgacatcaaaacagccactcttgttgggaaacaaattgtggaatggattttgaaagaggaatccagcgagacacttagaatgacaattgcatctgtacctacttcgcgttacatttctgacatgaccctcgaggaaatgtcacgagactggttcatgcttatgcctaggcaaaagataataggccctctttgcgtgcgattggaccaggcggtcatggataagaacatagtactggaagcaaac…	660
Influenza A virus (A/Santa Rosa/LACENRS-1297/2016(H1N1)) segment 8 nuclear export protein (NEP) and nonstructural protein 1 (NS1) genes, complete cds.	A/Santa Rosa/LACENRS-1297/2016(H1N1)	Santa Rosa	atggaatccaacaccatgtcaagctttcaggtagactgttttctttggcatattcgcaagcgatttgcagacaatggattgggtgatgccccattccttgatcggctacgccgagatcaaaagtccttaaaaggaagaggcaacacccttggcctcgacatcaaaacagccactcttgttgggaaacaaattgtggaatggattttgaaagaggaatccagcgagacacttagaatgacaattgcatctgtacctacttcgcgttacatttctgacatgaccctcgaggaaatgtcacgagactggttcatgcttatgcctaggcaaaagataataggccctctttgcgtgcgattggaccaggcggtcatggataagaacatagtactggaagcaaac…	660
Influenza A virus (A/Santa Rosa/LACENRS-345/2016(H1N1)) segment 8 nuclear export protein (NEP) and nonstructural protein 1 (NS1) genes, complete cds.	A/Santa Rosa/LACENRS-345/2016(H1N1)	Santa Rosa	atggaatccaacaccatgtcaagctttcaggtagactgttttctttggcatattcgcaagcgatttgcagacaatggattgggtgatgccccattccttgatcggctacgccgagatcaaaagtccttaaaaggaagaggcaacacccttggcctcgacatcaaaacagccactcttgttgggaaacaaattgtggaatggattttgaaagaggaatccagcgagacacttagaatgacaattgcatctgtacctacttcgcgttacatttctgacatgaccctcgaggaaatgtcacgagactggttcatgcttatgcctaggcaaaagataataggccctctttgcgtgcgattggaccaggcggtcatggataagaacatagtactggaagcaaac…	660
Influenza A virus (A/Santo Antonio da Patrulha/LACENRS-2621/2012(H1N1)) segment 8 nuclear export protein (NEP) and nonstructural protein 1 (NS1) genes, complete cds.	A/Santo Antonio da Patrulha/LACENRS-2621/2012(H1N1)	Santo Antonio da Patrulha	atggactccaacaccatgtcaagctttcaggtagactgtttcctttggcatatccgcaagcgatttgcagacaatggattgggtgatgccccattccttgatcggctccgccgagatcaaaagtccttaaaaggaagaggcaacacccttggcctcgatatcgaaacagccactcttgttgggaaacaaatcgtggaatggatcttgaaagaggaatccagcgagacacttagaatgacaattgcatctgtacctacctcgcgttacctttctgacatgaccctcgaggaaatgtcacgagactggttcatgctcatgcctaggcaaaagataataggccctctttgcgtgcgattggaccaggcggtcatggaaaagaacatagtactgaaagcgaac…	660
Influenza A virus (A/Santo Antonio da Patrulha/LACENRS-1649/2009(H1N1)) segment 8 nuclear export protein (NEP) and nonstructural protein 1 (NS1) genes, complete cds.	A/Santo Antonio da Patrulha/LACENRS-1649/2009(H1N1)	Santo Antonio da Patrulha	atggactccaacaccatgtcaagctttcaggtagactgtttcctttggcatatccgcaagcgatttgcagacaatggattgggtgatgccccattccttgatcggctccgccgagatcaaaagtccttaaaaggaagaggcaacacccttggcctcgatatcgaaacagccactcttgttgggaaacaaatcgtggaatggatcttgaaagaggaatccagcgagacacttagaatgacaattgcatctgtacctacttcgcgctacctttctgacatgaccctcgaggaaatgtcacgagactggttcatgctcatgcctaggcaaaagataataggccctctttgcgtgcgattggaccaggcggtcatggaaaagaacatagtactgaaagcgaac…	660
Influenza A virus (A/Santo Domingo/WRAIR1044N/2009(H1N1)) nuclear export protein (NEP) and nonstructural protein 1 (NS1) genes, complete cds.	A/Santo Domingo/WRAIR1044N/2009(H1N1)	Santo Domingo	atggactccaacaccatgtcaagctttcaggtagactgtttcctttggcatatccgcaagcgatttgcagacaatggattgggtgatgccccattccttgatcggctccgccgagatcaaaagtccttaaaaggaagaggcaacacccttggcctcgatatcgaaacagccactcttgttgggaaacaaatcgtggaatggatcttgaaagaggaatccagcgagacacttagaatgacaattgcatctgtacctacttcgcgctacctttctgacatgaccctcgaggaaatgtcacgagactggttcatgctcatgcctaggcaaaagataataggccctctttgcgtgcgattggaccaggcgatcatggaaaagaacatagtactgaaagcgaac…	660
Influenza A virus (A/Santo Domingo/WRAIR1404T/2009(H1N1)) nuclear export protein (NEP) and nonstructural protein 1 (NS1) genes, complete cds.	A/Santo Domingo/WRAIR1404T/2009(H1N1)	Santo Domingo	atggactccaacaccatgtcaagctttcaggtagactgtttcctttggcatatccgcaagcgatttgcagacaatggattgggtgatgccccattccttgatcggctccgccgagatcaaaagtccttaaaaggaagaggcaacacccttggcctcgatatcgaaacagccactcttgttgggaaacaaatcgtggaatggatcttgaaagaggaatccagcgagacacttagaatgacaattgcatctgtacctacttcgcgctacctttctgacatgaccctcgaggaaatgtcacgagactggttcatgctcatgcctaggcaaaagataataggccctctttgcgtgcgattggaccaggcgatcatggaaaagaacatagtactgaaagcgaac…	660
Influenza A virus (A/Seoul/224/2016(H1N1)) segment 8 nuclear export protein (NEP) and nonstructural protein 1 (NS1) genes, complete cds.	A/Seoul/224/2016(H1N1)	Seoul	atggactccaacaccatgtcaagctttcaggtagactgttttctttggcatattcgcaagcgatttgcagacaatggattgggtgatgccccattccttgatcggctacgccgagatcaaaagtccttaaaaggaagaggcaacacccttggcctcgatatcaaaacagccactcttgttgggaaacaaatcgtggaatggatcctgaaagaggaatccagcgagacacttagaatgacaattgcatctgtacctacttcgcattacatttctgacatgaccctcgaggaaatgtcacgagactggttcatgctcatgcctaggcaaaagataataggccctctttgcgtgcgattggaccaggcggtcatggaaaagaacatagtactgaaagcaaac…	660
Influenza A virus (A/Seoul/00013/2016(H1N1)) segment 8 nuclear export protein (NEP) and nonstructural protein 1 (NS1) genes, partial cds.	A/Seoul/00013/2016(H1N1)	Seoul	tccaacaccatgtcaagctttcaggtagactgttttctttggcatattcgcaagcgatttgcagacaatggattgggtgatgccccattccttgatcggttacgccgagatcaaaagtccttaaaaggaagaggcaacacccttggcctcgacatcaaaacagccactcttgttgggaaacaaattgtggaatggattttgaaagaggaatccagcgagacacttagaatgacaattgcatctgtacctacttcgcgttacatttctgacatgaccctcgaggaaatgtcacgagactggttcatgcttatgcctaggcaaaagataataggccctctttgcgtgcgattggaccaggcggtcatggataagaacatagtactggaagcaaacttcagt…	654
Influenza A virus (A/Shizuoka/759/2009(H1N1)) segment 8 nuclear export protein (NEP) and nonstructural protein 1 (NS1) genes, complete cds.	A/Shizuoka/759/2009(H1N1)	Shizuoka	atggactccaacaccatgtcaagctttcaggtagactgtttcctttggcatatccgcaagcgatttgcagacaatggattgggtgatgccccattccttgatcggctccgccgagatcaaaagtccttaaaaggaagaggcaacacccttggcctcgatatcgaaacagccactcttgttgggaaacaaatcgtggaatggatcttgaaagaggaatccagcgagacacttagaatgacaattgcatctgtacctacttcgcgctacctttctgacatgaccctcgaggaaatgtcacgagactggttcatgctcatgcctaggcaaaagataataggccctctttgcgtgcgattggaccaggcggtcatggaaaagaacatagtactgaaagcgaac…	660
Influenza A virus (A/swine/Shizuoka/1/1978(H1N1)) NS1, NS2 genes for nonstructural protein 1, nonstructural protein 2, partial cds.	A/swine/Shizuoka/1/1978(H1N1)	Shizuoka	gctttcaggtagactgcttcctttggcatatccgcaaacggtttgcggacaatggattgggtgatgccccattccttgatcggctccgccgagatcaaaagtccctaaaaggaagaggtagcacccttggtcttaacatcgagacagccactcttgctgggaagcaaattgtggagtggattctgaaagaagaatccaacgagacacttaagatgaccattgcatctgtaccttcttcgcgctacctagctgacatgacccttgaggaaatgtcaagggattggttcatgctcatgcctaggcaaaaggtggtaggctctctttgtgtgcgaatggaccaggcgatcatggaaaagaacatcatactgaaagcgaacttcagtgtgatttttgaccggt…	638
Influenza A virus (A/swine/Soegel/10604/2009(H1N1)) segment 8 nuclear export protein (NEP) and nonstructural protein 1 (NS1) genes, complete cds.	A/swine/Soegel/10604/2009(H1N1)	Soegel	atggattcaaacactgtgtcaagctttcaggtagattgctttctttggcatatccgcaagcggtttgcaaactgggggcttggcgatgccccatttctcgataggcttcgccgagaacagaagtccctaagaggaagaggcagcactcttggtttggaaatcgaaccagccactcgtgcgggaaaacaaatagtgaagcgtattctagaagaagaatacgatgaagcacttaaaataactatcgcctctgtgcctgcttcacgctatctaaccgacatgactcttgaagagatgtcaagagactggttcatgctcatgcccaagcaaaaagtggcaggtcccctttgcatcagaatggaccaggcaataatggataaagtcatcacactgaaagcaaat…	693
Influenza A virus (A/swine/Soegel/22071/2015(H1N1)) segment 8 nuclear export protein (NEP) and nonstructural protein 1 (NS1) genes, complete cds.	A/swine/Soegel/22071/2015(H1N1)	Soegel	atggactccaacaccatgtcaagctttcaggtagactgtttcctttggcatatccgcaagcgatttgcagacaatggattgggtgatgccccattccttgatcggctccgccgagatcaaaagtccttaaaaggaagaggcaacactcttggcctcgatatcgaaacagccactcttgttgggaaacaaatcgtggaatggatcttgaaagaggagtccagcgagacaattagaatgacaattgcatctgtacctacttcgcgttacctttctgacatgaccctcgaggaaatgtcacgagactggttcatgctcatgcctaggcaaaagataataggccctctttgtatgcgattggaccaagcggtcatggaaaagaatatagtactgaaagcaaac…	660
Influenza A virus (A/swine/Soest/6948/2008(H1N1)) segment 8 nuclear export protein (NEP) and nonstructural protein 1 (NS1) genes, complete cds.	A/swine/Soest/6948/2008(H1N1)	Soest	atggattcaaacactgtgtcaagctttcaggtagactgttttctttggcatgtccgcaaacgatttgcagactgtgggcttggtgatgccccatttcttgataggcttcgccgagatcaaaagtccctaagggggagaggcaacactcttggtctggaaatcgaaccagccactcgtgctgggaaacaaatagtgaagcgtatcctagaagaagaatacgatgaggcatttaaactaactatagcttctgtgcctacttcacgctatctaactgacatgactcttgaagaaatgtcaagagactggttcatgctcatgcccaagcagaagatggcaggttccctttgcatcagactggaccaagcaataatggataaaaaaatcacattgaaagcaaac…	654
Influenza A virus (A/swine/Soest/21748/2015(H1N1)) segment 8 nuclear export protein (NEP) and nonstructural protein 1 (NS1) genes, complete cds.	A/swine/Soest/21748/2015(H1N1)	Soest	atggattcaaacactgtgtcaagctttcaggtagattgctttctttggcatgtccgcaagcggtttgcaaactgggggcttggcgatgccccattccttgataggcttcgccgagaccagaagtctttaagaggaagaagcagcactcttggtctggagattgaaccagctactcgtgctggaaaacaaatagtgaagtgtattctagaagaagaatacgatgaagcacttaaaataactaccgcttctgttcctgcttcacgttatttaactgacatgactcttgaagaaatgtccagagactggttcatgctcatgcccaggcaaaaattgacagggcccctttgcatcagaatggaccaggcagtaatggataaaaacatcacactgaaagcaaac…	693
Influenza A virus (A/Springfield/INS598/2011(H1N1)) nuclear export protein (NEP) and nonstructural protein 1 (NS1) genes, complete cds.	A/Springfield/INS598/2011(H1N1)	Springfield	atggactccaacaccatgtcaagctttcaggtagactgtttcctttggcatatccgcaagcgatttgcagacaatggattgggtgatgccccattccttgatcggctccgccgagatcaaaagtccttaaaaggaagaggcaacacccttggcctcgatatcgaaacagccactcttgttgggaaacaagtcgtggaatggatcttgaaagaggaatccagcgagacacttagaatgacaattgcatctatacctacttcgcgctacctttctgacatgacccccgaggaaatgtcacgagactggttcatgatcatgcctaggcaaaagataataggccctctttgcatgcgattggaccaggcggtcatggaaaagaacatagtactgaaagcgaac…	660
Influenza A virus (A/Springfield/INS3_652/2011(H1N1)) nuclear export protein (NEP) and nonstructural protein 1 (NS1) genes, complete cds.	A/Springfield/INS3_652/2011(H1N1)	Springfield	atggactccaacaccatgtcaagctttcaggtagactgtttcctttggcatatccgcaagcgatttgcagacaatggattgggtgatgccccattccttgatcggctccgcagagatcaaaagtccttaaaaggaagaggcaacacccttggcctcgatatcgaaacagccactcttgttgggaaacaaatcgtggaatggatcttgaaagaggaatccagcgagacacttagaatgacaattgcatctgtacctacttcgcgctacctttctgacatgaccctcgaggaaatgtcacgagactggttcatgctcatgcctaggcaaaagacaataggccctctttgcgtgcgattggaccaggcggtcatggaaaagaacatagtactgaaagcgaac…	660
Influenza A virus (A/StEtienne/1691/2009(H1N1)) segment 8 nuclear export protein (NEP) and nonstructural protein 1 (NS1) genes, complete cds.	A/StEtienne/1691/2009(H1N1)	StEtienne	atggactccaacaccatgtcaagctttcaggtagactgtttcctttggcatatccgcaagcgatttgcagacaatggattgggtgatgccccattccttgatcggctccgccgagatcaaaagtccttaaaaggaagaggcaacacccttggcctcgatatcgaaacagccactcttgttgggaaacaaatcgtggaatggatcttgaaagaggaatccagcgagacacttagaatgacaattgcatctgtacctacttcgcgctacctttctgacatgaccctcgaggaaatgtcacgagactggttcatgctcatgcctaggcaaaagataataggccctctttgcgtgcgattggaccaggcgatcatggaaaagaacatagtactgaaagcgaac…	660
Influenza A virus (A/StEtienne/1139/2010(H1N1)) segment 8 nuclear export protein (NEP) and nonstructural protein 1 (NS1) genes, complete cds.	A/StEtienne/1139/2010(H1N1)	StEtienne	atggactccaacaccatgtcaagctttcaggtagactgtttcctttggcatatccgcaagcgatttgcagacaatggattgggtgatgccccattccttgatcggcttcgccgagatcaaaagtccttaaaaggaagaggcaacacccttggcctcgatatccaaacagccactcttgttgggaaacaaatcgtggaatggatcttgaaagaggaatccagcgagacacttagaatgacaattgcatctgtacctacttcgcgctacctttctgacatgaccctcgaggaaatgtcacgagactggttcatgctcatgcctaggcaaaagttaataggccctctttgcgtgcgattggaccaggcggtcatggaaaagaacatagtactgaaagcgaac…	660
Influenza A virus (A/swine/Steinfeld/13785/2011(H1N1)) segment 8 nuclear export protein (NEP) and nonstructural protein 1 (NS1) genes, complete cds.	A/swine/Steinfeld/13785/2011(H1N1)	Steinfeld	atggattcaaacactgtgtcaagctttcaggtagattgctttctttggcatgtccgcaagcggtttgcaaactgggggcttggcgatgccccatttctcgatagacttcgccgagaccagaagtccctaagaggaagaggcagcactcttggtctggaaatcgaaccagctactcgtgtggggaaacaaatagtgaagcgtattctggaggaagaatacgatgaagcacttaaaataactatcgcttctgtacctgcttcacgctatctaactgacatgactcttgaagagatgtcaagggactggttcatgctcatgcccaagcaaaaagtggcaggtcccttttgcatcagaatggaccaggcaataatggataaaaacatcacattgaaggcaaac…	693
Influenza A virus (A/swine/Steinfeld/21010/2014(H1N1)) segment 8 nuclear export protein (NEP) and nonstructural protein 1 (NS1) genes, complete cds.	A/swine/Steinfeld/21010/2014(H1N1)	Steinfeld	atggactccaacaccatgtcaagctttcaggtagactgtttcctttggcatatccgcaagcgatttgcagacaatggattgggtgatgccccattccttgatcggctccgccgagatcaaaagtccttaaaaggaagaggcaacacccttggcctcaatatcgaaacagccactcttgttgggaaacaaatcgtggaatggatcttgaaagaggagtccagcgagacacttagaatgacaattgcatctgtacctacttcgcgttacctttctgacatgaccctcgaggaaatgtcacgagactggttcatgctcatgcctaggcaaaagataataggccctctttgtatgcgattggaccaagcggtcatggaaaagaatatagtactgaaagcaaac…	660
Influenza A virus (A/swine/Straelen/14101/2011(H1N1)) segment 8 nuclear export protein (NEP) and nonstructural protein 1 (NS1) genes, complete cds.	A/swine/Straelen/14101/2011(H1N1)	Straelen	atggattcaaacactgtgtcaagctttcaggtagattgctttctttggcatgtccgcaagcggtttgcaaactgggggcttggcgatgccccattcctcgataggctccgccgagaccagaagtctctaataggaagaggcagcactcttggtctggaaattgaaccagctactcgtgctgggaaacaaatagtgaagcgtattttggaagaagaatgtgatgaagcacttaaaataattaccgcttctgtgcctgcttcacgctatctaaccgacatgactcttgaagagatgtccagggactggttcatgctcatgcccaagcaaaaagtgacaggtcccctttgcatcaggatggaccaggcaataatggataaaaacatcacattgaaagcaaac…	693
Influenza A virus (A/swine/Straelen/14460-2/2011(H1N1)) segment 8 nuclear export protein (NEP) and nonstructural protein 1 (NS1) genes, complete cds.	A/swine/Straelen/14460-2/2011(H1N1)	Straelen	atggattcaaacactgtgtcaagctttcaggtagattgctttctttggcatgtccgcaagcggtttgcaaactgggggcttggcgatgccccattcctcgataggctccgccgagaccagaagtctctaataggaagaggcagcactcttggtctggaaattgaaccagctactcgtgctgggaaacaaatagtgaagcgtattttggaagaagaatgtgatgaagcacttaaaataattaccgcttctgtgcctgcttcacgctatctaaccgacatgactcttgaagagatgtccagggactggttcatgctcatgcccaagcaaaaagtgacaggtcccctttgcatcaggatggaccaggcaataatggataaaaacatcacattgaaagcaaac…	693
Influenza A virus (A/Strasbourg/2611/2009(H1N1)) segment 8 nuclear export protein (NEP) and nonstructural protein 1 (NS1) genes, complete cds.	A/Strasbourg/2611/2009(H1N1)	Strasbourg	atggactccaacaccatgtcaagctttcaggtagactgtttcctttggcatatccgcaagcgatttgcagacaatggattgggtgatgccccattccttgatcggctccgccgagatcaaaagtccttaaaaggaagaggcaacacccttggcctcgatatcgaaacagccactcttgttgggaaacaaatcgtggaatggatcttgaaagaggaatccagcgagacacttagaatgacaattgcatctgtacctacttcgcgctacctttctgacatgaccctcgaggaaatgtcacgagactggttcatgctcatgcctaggcaaaagataataggccctctttgcgtgcgattggaccaggcggtcatggaaaagaacatagtactgaaagcgaac…	660
Influenza A virus (A/Strasbourg/2609/2009(H1N1)) segment 8 nuclear export protein (NEP) and nonstructural protein 1 (NS1) genes, complete cds.	A/Strasbourg/2609/2009(H1N1)	Strasbourg	atggactccaacaccatgtcaagctttcaggtagactgtttcctttggcatatccgcaagcgatttgcagacaatggattgggtgatgccccattccttgatcggctccgccgagatcaaaagtccttaaaaggaagaggcaacacccttggcctcgatatcgaaacagccactcttgttgggaaacaaatcgtggaatggatcttgaaagaggaatccagcgagacacttagaatgacaattgcatctgtacctacttcgcgctacctttctgacatgaccctcgaggaaatgtcacgagactggttcatgctcatgcctaggcaaaagataataggccctctttgcgtgcgattggaccaggcggtcatggaaaagaacatagtactgaaagcgaac…	660
Influenza A virus (A/Switzerland/5165/2010(H1N1)) nuclear export protein (NEP) and nonstructural protein 1 (NS1) genes, complete cds.	A/Switzerland/5165/2010(H1N1)	Switzerland	atggattcaaacactgtgtcaagctttcaggtagactgctttctttggcatgtccgcaaacgatttgcagactgtgggcttggtgatgccccgtttcttgataggattcgccgagatcaaaagtccctaaggggaagaggcaacactcttggtctggaaatcgaaccagccactcgtgctgggaaacaaatagtgaagcgtatcctaggagaagaatacgatgaggcatttaaactaacgatagcttctgtgcctacttcacgctatctaactgacatgactcttgaagaaatgtcaagagactggttcatgctcatgcccaagcagaaagtggcaggttccctctgcatcagaatggaccaagcaataatgaataaaaaaatcatattgaaagcaaac…	654
Influenza A virus (A/Switzerland/4607377/2011(H1N1)) nonstructural protein 1 (NS1) and nuclear export protein (NEP) genes, partial cds.	A/Switzerland/4607377/2011(H1N1)	Switzerland	ggtagactgctttctttggcatgtccgcaaacgatttgcagactgtgggcttggtgatgccccgtttcttgataggattcgccgagatcaaaagtccctaaggggaagaggcaacactcttggtctggaaatcgaaccagccactcgtgctgggaaacaaatagtgaagcgtatcctaggaaaagaatacgatgaggcatttaaactaacgatagcttctgtgcctacttcacgctatctaactgacatgactcttgaagaaatgtcaagagactggttcatgcttatgcccaagcagaaagtggcaggttccctctgcatcagaatggaccaagcaataatgaataaaaaaatcatattgaaagcaaacttcagtgtgatttttggtcgactggaaac…	625
Influenza A virus (A/blue winged teal/TX/27/2002(H1N1)) segment 8 nuclear export protein (NEP) and nonstructural protein 1 (NS1) genes, complete cds.	A/blue winged teal/TX/27/2002(H1N1)	TX	atggactccaacacgataacctcgttccaggtagattgctatctatggcacataagaaagctgctcagcatgagagacatgtgtgatgctccctttgatgatagactcagaagagatcaaaaggcattaaagggaagaggcagcacacttggactcgacctgcgagtggccacaatggaaggcaaaaagattgttgaagacatcctaaagagtgaaacggatgaaaatctcaaaattgcaattgcatccagccctgctcctcggtacattaccgatatgagcatagaggaaataagcagggaatggtacatgctcatgccaaggcagaaaataactgggggtctgatggtgaaaatggatcaggccattatggacaagaggataatactcaaggcgaac…	693
Influenza A virus (A/blue winged teal/TX/43/2002(H1N1)) segment 8 nuclear export protein (NEP) and nonstructural protein 1 (NS1) genes, complete cds.	A/blue winged teal/TX/43/2002(H1N1)	TX	atggactccaacacgataacctcgttccaggtagattgctatctatggcacataagaaagctgctcagcatgagagacatgtgtgatgctccctttgatgatagactcagaagagatcaaaaggcattaaagggaagaggcagcacacttggactcgacctgcgagtggccacaatggaaggcaaaaagattgttgaagacatcctaaagagtgaaacggatgaaaatctcaaaattgcaattgcatccagccctgctcctcggtacattaccgatatgagcatagaggaaataagcagggaatggtacatgctcatgccaaggcagaaaataactgggggtctgatggtgaaaatggatcaggccattatggacaagaggataatactcaaggcgaac…	693
Influenza A virus (A/Tokushima/1/2009(H1N1)) segment 8 nuclear export protein (NEP) and matrix protein 1 (NS1) genes, complete cds.	A/Tokushima/1/2009(H1N1)	Tokushima	atggactccaacaccatgtcaagctttcaggtagactgtttcctttggcatatccgcaagcgatttgcagacaatggattgggtgatgccccattccttgatcggctccgccgagatcaaaagtccttaaaaggaagaggcaacacccttggcctcgatatcgaaacagccactcttgttgggaaacaaatcgtggaatggatcttgaaagaggaatccagcgagacacttagaatgacaattgcatctgtacctacttcgcgctacctttctgacatgaccctcgaggaaatgtcacgagactggttcatgctcatgcctaggcaaaagataataggccctctttgcgtgcgattggaccaggcgatcatggaaaagaacatagtactgaaagcgaac…	660
Influenza A virus (A/Tokushima/2/2009(H1N1)) segment 8 nuclear export protein (NEP) and nonstructural protein 1 (NS1) genes, complete cds.	A/Tokushima/2/2009(H1N1)	Tokushima	atggactccaacaccatgtcaagctttcaggtagactgtttcctttggcatatccgcaagcgatttgcagacaatggattgggtgatgccccattccttgatcggctccgccgagatcaaaagtccttaaaaggaagaggcaacacccttggcctcgatatcgaaacagccactcttgttgggaaacaaatcgtggaatggatcttgaaagaggaatccagcgagacacttagaatgacaattgcatctgtacctacttcgcgctacctttctgacatgaccctcgaggaaatgtcacgagactggttcatgctcatgcctaggcaaaagataataggccctctttgcgtgcgattggaccaggcagtcatggaaaagaacatagtactgaaagcgaac…	660
Influenza A virus (A/Tres Coroas/LACENRS-877/2016(H1N1)) segment 8 nuclear export protein (NEP) and nonstructural protein 1 (NS1) genes, complete cds.	A/Tres Coroas/LACENRS-877/2016(H1N1)	Tres Coroas	atggaatccaacaccatgtcaagctttcaggtagactgttttctttggcatattcgcaagcgatttgcagacaatggattgggtgatgccccattccttgatcggctacgccgagatcaaaagtccttaaaaggaagaggcaacacccttggcctcgacatcaaaacagccactcttgttgggaaacaaattgtggaatggattttgaaagaggaatccagcgagacacttagaatgacaattgcatctgtacctacttcgcgttacatttctgacatgaccctcgaggaaatgtcacgagactggttcatgcttatgcctaggcaaaagataataggccctctttgcgtgcgattggaccaggcggtcatggataagaacatagtactggaagcaaac…	660
Influenza A virus (A/Tres Coroas/LACENRS-1810/2012(H1N1)) segment 8 nuclear export protein (NEP) and nonstructural protein 1 (NS1) genes, complete cds.	A/Tres Coroas/LACENRS-1810/2012(H1N1)	Tres Coroas	atggactccaacaccatgtcaagctttcaggtagactgtttcctttggcatatccgcaagcgatttgcagacaatggattgggtgatgccccattccttgatcggctccgccgagatcaaaagtccttaaaaggaagaggcaacacccttggcctcgatatcgaaacagccactcttgttgggaaacaaatcgtggaatggatcttgaaagaggaatccagcgagacacttagaatgacaattgcatctgtacctacctcgcgttacctttctgacatgaccctcgaggaaatgtcacgagactggttcatgctcatgcctaggcaaaagataataggccctctttgcgtgcgattggaccaggcggtcatggaaaagaacatagtactgaaagcgaac…	660
Influenza A virus (A/Turkey/9136/2019(H1N1)) segment 8 nuclear export protein (NEP) and nonstructural protein 1 (NS1) genes, complete cds.	A/Turkey/9136/2019(H1N1)	Turkey	atggaatccaacaccatgtcaagctttcaggtagactgttttctttggcatattcgcaagcgatttgcagacaatggattgggtgatgccccattccttgatcggctacgccgagatcaaaagtccttaaaaggaagaggcaacacccttggcctcgacatcaaaacagccactcttgttgggaaacaaattgtggaatggattttgaaagaggaatccagcgagacactaagaatgacaattgcatctgtacctacttcgcgttacatttctgacatgaccctcgaggaaatgtcacgagactggttcatgcttatgcctaggcaaaagatgataggccctctttgtgtgcgattggaccaggcggtcatggataagaacatagtactggaagcaaac…	693
Influenza A virus (A/Turkey/9135/2019(H1N1)) segment 8 nuclear export protein (NEP) and nonstructural protein 1 (NS1) genes, complete cds.	A/Turkey/9135/2019(H1N1)	Turkey	atggaatccaacaccatgtcaagctttcaggtagactgttttctttggcatattcgcaagcgatttgcagacaatggattgggtgatgccccattccttgatcggctacgccgagatcaaaagtccttaaaaggaagaggcaacacccttggcctcgacatcaaaacagccactcttgttgggaaacaaattgtggaatggattttgaaagaggaatccagcgagacactaagaatgacaattgcatctgtacctacttcgcgttacatttctgacatgaccctcgaggaaatgtcacgagactggttcatgcttatgcctaggcaaaagatgataggccctctttgtgtgcgattggaccaggcggtcatggataagaacatagtactggaagcaaac…	693
Influenza A virus (A/Tver/IIV2969/2009(H1N1)) segment 8 nuclear export protein (NEP) and nonstructural protein 1 (NS1) genes, complete cds.	A/Tver/IIV2969/2009(H1N1)	Tver	atggactccaacaccatgtcaagctttcaggtagactgtttcctttggcatatccgcaagcgatttgcagacaatggattgggtgatgccccattccttgatcggctccgccgagatcaaaagtccttaaaaggaagaggcaacacccttggcctcgatatcgaaacagccactcttgttgggaaacaaatcgtggaatggatcttgaaagaggaatccagcgagacacttagaatgacaattgcatctgtgcctacttcgcgctacctttctgacatgaccctcgaggaaatgtcacgagactggttcatgctcatgcctaggcaaaagataataggccctctttgcgtgcgattggaccaggcggtcatggaaaagaacatagtactgaaagcgaac…	660
Influenza A virus (A/Tver/IIV-183/2009(H1N1)) segment 8 nuclear export protein (NEP) and nonstructural protein 1 (NS1) genes, complete cds.	A/Tver/IIV-183/2009(H1N1)	Tver	atggactccaacaccatgtcaagctttcaggtagactgtttcctttggcatatccgcaagcgatttgcagacaatggattgggtgatgccccattccttgatcggctccgccgagatcaaaagtccttaaaaggaagaggtaacacccttggcctcgatatcgaaacagccactcttgttgggaaacaaatcgtggaatggatcttgaaagaggaatccagcgagacacttagaatgacaattgcatctgtgcctacttcgcgctacctttctgacatgaccctcgaggaaatgtcacgagactggttcatgctcatgcctaggcaaaagataataggccctctttgcgtgcgattggaccaggcggtcatggaaaagaacatagtactgaaagcgaac…	660
Influenza A virus (A/United Kingdom/1-MA/1933(H1N1)) nuclear export protein (NEP) and nonstructural protein 1 (NS1) genes, complete cds.	A/United Kingdom/1-MA/1933(H1N1)	United Kingdom	atggatccaaacactgtgtcaagctttcaggtagattgctttctttggcatgtccgcaaaagagttgcagaccaagaactaggtgatgccccattccttgatcggcttcgccgagatcagaagtccctaagaggaagaggcagcactctcggtctggacatcgaaacagccacccgtgctggaaagcaaatagtggagcggattctgaaggaagaatccgatgaggcacttaaaatgaccatggcctctgtacctgcatcgcgccacctaactgacatgactcttgaagaaatgtcaaggcactggttcatgctcatgcccaagcagaaagtggcaggccctctttgtatcagaatggaccaggcgatcatggataagaacatcatactgaaagcgaac…	693
Influenza A virus (A/mouse/United Kingdom/WSN/1933(H1N1)) segment 8 nuclear export protein (NEP) and nonstructural protein 1 (NS1) genes, complete cds.	A/mouse/United Kingdom/WSN/1933(H1N1)	United Kingdom	atggatccaaacactgtgtcaagctttcaggtagattgctttctttggcatgtccgcaaaagagttgcagaccaagaactaggtgatgccccattccttgatcggcttcgccgagatcagaagtccctaagaggaagaggcatcactcttggtctggacattgaaacagccacccgtgctggaaagcaaatagtggagcggattctgaaggaagaatctgatgaggcactcaaaatgaccatggcctctgtacctgcatcgcgctacctaactgacatgactcttgaggaaatgtcaaggcactggttcatgctcatgcccaagcagaaagtggcaggccctctttgtatcagaatggaccaggcgatcatggataagaacatcatactgaaagcgaac…	693
Influenza A virus (A/Uruguaiana/LACENRS-2538/2013(H1N1)) segment 8 nuclear export protein (NEP) and nonstructural protein 1 (NS1) genes, complete cds.	A/Uruguaiana/LACENRS-2538/2013(H1N1)	Uruguaiana	atggactccaacaccatgtcaagctttcaggtagactgttttctttggcatattcgcaagcgatttgcagacaatggattgggtgatgccccattccttgatcggctacgccgagatcaaaagtccttaaaaggaagaggcaacacccttggcctcgacatcaaaacagccactcttgttgggaaacaaatcgtggaatggattttgaaagaggaatccagcgagacacttagaatgacaattgcatctgtacctacttcgcgttacatttctgacatgaccctcgaggaaatgtcacgagactggttcatgcttatgcctaggcaaaagataataggccctctttgcgtgcgattggaccaggcggtcatggaaaagaacatagtactggaagcaaac…	660
Influenza A virus (A/Uruguaiana/LACENRS-296/2016(H1N1)) segment 8 nuclear export protein (NEP) and nonstructural protein 1 (NS1) genes, complete cds.	A/Uruguaiana/LACENRS-296/2016(H1N1)	Uruguaiana	atggaatccaacaccatgtcaagctttcaggtagactgttttctttggcatattcgcaagcgatttgcagacaatggattgggtgatgccccattccttgatcggctacgccgagatcaaaagtccttaaaaggaagaggcaacacccttggcctcgacatcaaaacagccactcttgttgggaaacaaattgtggaatggattttgaaagaggaatccagcgagacacttagaatgacaattgcatctgtacctacttcgcgttacatttctgacatgaccctcgaggaaatgtcacgagactggttcatgcttatgcctaggcaaaagataataggccctctttgcgtgcgattggaccaggcggtcatggataagaacatagtactggaagcaaac…	660
Influenza A virus (A/Utsunomiya/1/2009(H1N1)) segment 8 nuclear export protein (NEP) and nonstructural protein 1 (NS1) genes, complete cds.	A/Utsunomiya/1/2009(H1N1)	Utsunomiya	atggactccaacaccatgtcaagctttcaggtagactgtttcctttggcatatccgcaagcgatttgcagacaatggattgggtgatgccccattccttgatcggctccgccgagatcaaaagtccttaaaaggaagaggcaacacccttggcctcgatatcgaaacagccactcttgttgggaaacaaatcgtggaatggatcttgaaagaggaatccagcgagacacttagaatgacaattgcatctgtacctacttcgcgctacctttctgacatgaccctcgaggaaatgtcacgagactggttcatgctcatgcctaggcaaaagataataggccctctttgcgtgcgattggaccaggcgatcatggaaaagaacatagtactgaaagcgaac…	660
Influenza A virus (A/Utsunomiya/2/2009(H1N1)) segment 8 nuclear export protein (NEP) and nonstructural protein 1 (NS1) genes, complete cds.	A/Utsunomiya/2/2009(H1N1)	Utsunomiya	atggactccaacaccatgtcaagctttcaggtagactgtttcctttggcatatccgcaagcgatttgcagacaatggattgggtgatgccccattccttgatcggctccgccgagatcaaaagtccttaaaaggaagaggcaacacccttggcctcgatatcgaaacagccactcttgttgggaaacaaatcgtggaatggatcttgaaagaggaatccagcgagacacttagaatgacaattgcatctgtacctacttcgcgctacctttctgacatgaccctcgaggaaatgtcacgagactggttcatgctcatgcctaggcaaaagataataggccctctttgcgtgcgattggaccaggcgatcatggaaaagaacatagtactgaaagcgaac…	660
Influenza A virus (A/Veliky Novgorod/103/2019(H1N1)) segment 8 nuclear export protein (NEP) and nonstructural protein 1 (NS1) genes, complete cds.	A/Veliky Novgorod/103/2019(H1N1)	Veliky Novgorod	atggaatccaacaccatgtcaagctttcaggtagactgttttctttggcatattcgcaagcgatttgcagacaatggattgggtgatgccccattccttgatcggctacgccgagatcaaaagtccttaaaaggaagaggcaacacccttggcctcgacatcaaaacagccactcttgttgggaaacaaattgtggaatggattttgaaagaggaatccagcgagacacttagaatggcaattgcatctgtacctacttcgcgttacatttctgacatgaccctcgaggaaatgtcacgagactggttcatgcttatgcctaggcaaaagataataggccctctttgcgtgcgattggaccaggcggtcatggataagaacatagtactggaagcaaac…	660
Influenza A virus (A/Veliky Novgorod/106/2019(H1N1)) segment 8 nuclear export protein (NEP) and nonstructural protein 1 (NS1) genes, complete cds.	A/Veliky Novgorod/106/2019(H1N1)	Veliky Novgorod	atggaatccaacaccatgtcaagctttcaggtagactgttttctttggcatattcgcaagcgatttgcagacaatggattgggtgatgccccattccttgatcggctacgccgagatcaaaagtccttaaaaggaagaggcaacacccttggcctcgacatcaaaacagccactcttgttgggaaacaaattgtggaatggattttgaaagaggaatccagcgagacacttagaatggcaattgcatctgtacctacttcgcgttacatttctgacatgaccctcgaggaaatgtcacgagactggttcatgcttatgcctaggcaaaagataataggccctctttgcgtgcgattggaccaggcggtcatggataagaacatagtactggaagcaaac…	660
Influenza A virus (A/Venancio Aires/LACENRS-1539/2009(H1N1)) segment 8 nuclear export protein (NEP) and nonstructural protein 1 (NS1) genes, complete cds.	A/Venancio Aires/LACENRS-1539/2009(H1N1)	Venancio Aires	atggactccaacaccatgtcaagctttcaggtagactgtttcctttggcatatccgcaagcgatttgcagacaatggattgggtgatgccccattccttgatcggctccgccgagatcaaaagtccttaaaaggaagaggcaacacccttggcctcgatatcgaaacagccactcttgttgggaaacaaatcgtggaatggatcttgaaagaggaatccagcgagacacttagaatgacaattgcatctgtacctacttcgcgctacctttctgacatgaccctcgaggaaatgtcacgagactggttcatgctcatgcctaggcaaaagataataggccctctttgcgtgcgattggaccaggcgatcatggaaaagaacatagtactgaaagcgaac…	660
Influenza A virus (A/Venancio Aires/LACENRS-1862/2013(H1N1)) segment 8 nuclear export protein (NEP) and nonstructural protein 1 (NS1) genes, complete cds.	A/Venancio Aires/LACENRS-1862/2013(H1N1)	Venancio Aires	atggactccaacaccatgtcaagctttcaggtagactgttttctttggcatattcgcaagcgatttgcagacaatggattgggtgatgccccattccttgatcggctacgccgagatcaaaagtccttaaaaggaagaggcaacacccttggcctcgacatcaaaacagccactcttgttgggaaacaaatcgtggaatggattttgaaagaggaatccagcgagacacttagaatgacaattgcatctgtacctacttcgcgttacatttctgacatgaccctcgaggaaatgtcacgagactggttcatgcttatgcctaggcaaaagataataggccctctttgcgtgcgattggaccaggcggtcatggaaaagaacatagtactggaagcaaac…	660
Influenza A virus (A/Viamao/LACENRS-877/2012(H1N1)) segment 8 nuclear export protein (NEP) and nonstructural protein 1 (NS1) genes, complete cds.	A/Viamao/LACENRS-877/2012(H1N1)	Viamao	atggactccaacaccatgtcaagctttcaggtagactgtttcctttggcatatccgcaagcgatttgcagacaatggattgggtgatgccccattccttgatcggctccgccgagatcaaaagtccttaaaaggaagaggcaacactcttggcctcgatatcgaaacagccactcttgttgggaaacaaatcgtggaatggatcttgaaagaggaatccagcgagacacttagaatgacaattgcatctgtacctacctcgcgttacctttctgacatgaccctcgaggaaatgtcacgagactggttcatgctcatgcctaggcaaaagataataggccctctttgcgtgcgattggaccaggcggtcatggaaaagaacatagtactgaaagcgaac…	660
Influenza A virus (A/Viamao/LACENRS-1400/2011(H1N1)) segment 8 nuclear export protein (NEP) and nonstructural protein 1 (NS1) genes, complete cds.	A/Viamao/LACENRS-1400/2011(H1N1)	Viamao	atggactccaacaccatgtcaagctttcaggtagactgtttcctttggcatatccgcaagcgatttgcagacaatggattgggtgatgccccattccttgatcggctccgccgagatcaaaagtccttaaaaggaagaggcaacacccttggcctcgatatcgaaacagccactcttgttgggaaacaaatcgtggaatggatcttgaaagaggaatccagcgagacacttagaatgacaattgcatctgtacctacttcgcgttacctttctgacatgaccctcgaggaaatgtcacgagactggttcatgctcatgcctaggcaaaagataataggccctctttgcgtgcgattggaccaggcggtcatggaaaagaacatagtactgaaagcgaac…	660
Influenza A virus (A/swine/Visbek/4656/2005(H1N1)) segment 8 nuclear export protein (NEP) and nonstructural protein 1 (NS1) genes, complete cds.	A/swine/Visbek/4656/2005(H1N1)	Visbek	atggattcaaatactgtgtcaagctttcaggtagactgctttctttggcatgtccgcaaacgatttgcagactgtgggcttggtgatgccccatttcttgataggcttcgccgagatcaaaagtccctaaggggaagaggcaacactcttggtctggaaatcgaaccagccactcgtgctgggaaacaaatagtgaagcgtatcctagaagaagaatacgatgaggcatttaaactaacgatagcttctgtgcctacttcacgctatctaagtgacatgactcttgaagaaatgtcaagagactggttcatgctcatgcccaagcagaaagtggcaggttccctttgcatcagaatggaccaagcaataatggataaaaaaatcacattgaaagcaaac…	654
Influenza A virus (A/swine/Visbek/11951-1/2010(H1N1)) segment 8 nuclear export protein (NEP) and nonstructural protein 1 (NS1) genes, complete cds.	A/swine/Visbek/11951-1/2010(H1N1)	Visbek	atggattcaaatactgtgtcaagctttcaggtagactgctttctttggcatgtccgcaaacgatttgccgactatgggcttggtgatgccccatttcttgataggcttcgccgagatcaaaagtccctaaggggaagaggcaacactcttggtctggaaatcgaatcagccactcatgctgggaaacaaatagtggagcgtatcctagaagaagaatacgatgaggcatttacactaacgatagcttctgtgcctacctcacgctatctaactgacatgactcttgaagaaatgtcaagagactggttcatgctcatgcccaggcagaaaatggcaggttccctttgcatcagaatggaccaagcaataatggataaaaagatcacattgaaagcaaac…	654
Influenza A virus (A/swine/Wenzendorf/4353/2005(H1N1)) segment 8 nuclear export protein (NEP) and nonstructural protein 1 (NS1) genes, complete cds.	A/swine/Wenzendorf/4353/2005(H1N1)	Wenzendorf	atggattcaaacactgtgtcaagctttcaggtagactgctttctttggcatatccgcaaacggtttgcagaccgggaacttggcgatgccccatttctcgataggcttcgccgagatcagaagtccctgagagggagaagcagcactcttggtctggaaatcgacccagccactcgtgcgggaaaacaaatagtgaagcgtattctggaagaagaatacgaggaggcgcttaaaatgaatatcgcttctgtgcctgcttcacgctatctaactgacatgactcttgaagagatgtcaagggactggttcatgctcatgccaaagcagaaagtggcaggtcccctttgcatcaaaatggaccaggcaataatggataaaaacatcacattgaaagcaaac…	693
Influenza A virus (A/swine/Wenzendorf/4584/2005(H1N1)) segment 8 nuclear export protein (NEP) and nonstructural protein 1 (NS1) genes, complete cds.	A/swine/Wenzendorf/4584/2005(H1N1)	Wenzendorf	atggattcaaacactgtgtcaagctttcaggtagactgctttctttggcatgtccgcaaacggtttgcagaccgggaacttggcgatgccccatttctcgataggcttcgccgagatcagaagtccataagagggagaagcagcactcttggtctggaaatcgaaccagccactcgtgcgggaaaacaaatagtgaagcgtattctggaagaagaatacgaggaggcgcttaaaatgaatatcgcttctgtgcctgcttcacgctatctaactgacatgactcttgaagagatgtcaagggactggttcatgctcatgccaaagcagaaagtggcaggtcccctttgcatcaaaatggaccaggcaataatggataaaaacatcacattgaaagcaaac…	693
Influenza A virus (A/swine/Wohnste/IDT4093/2005(H1N1)) segment 8 nuclear export protein (NEP) and nonstructural protein 1 (NS1) genes, complete cds.	A/swine/Wohnste/IDT4093/2005(H1N1)	Wohnste	atggattcaaacactgtgtcaagctttcaggtagactgctttctttggcatgtccgcaaacggtttgcagaccgggaacttggcgatgccccatttctcgataggcttcgccgagatcagaagtccctaagagggagaagcagcactcttggtctggaaatcgaaccagccactcgtgcgggaaaacaaatagtgaagcgtattctggaagaagaatacgaggaggcgcttaaaatgaatatcgcttctgtgcctgcttcacgctatctaactgacatgactcttgaagagatgtcaagggactggttcatgctcatgccaaagcagaaagtggcaggtcccctttgcatcaaaatggaccaggcaataatggataaaaacatcacattgaaagcaaac…	693
Influenza A virus (A/swine/Wohnste/15223/2012(H1N1)) segment 8 nuclear export protein (NEP) and nonstructural protein 1 (NS1) genes, complete cds.	A/swine/Wohnste/15223/2012(H1N1)	Wohnste	atggattcaaacactgtgtcaagctttcaggtagattgctttctttggcatgtccgcaggcgttttgcaaactgggggcttggcgatgccccatttctcgataggcttcgccgagaccagaagtccctaagaggaagaggcagcactcttggtctggaaatcgaaccagctactcgtgtggggaaacaaatagtgaagcgtattctggaggaagaatacgatgaagcacttaaaataactatcgcttctgtacctgcttcacgctatctaactgacatgactcttgaagagatgtcaagggactggttcatgctcatgcccaagcaaaaagtggcaggtcccttttgcatcagaatggaccaggcaataatggataaaaacatcacattgaaggcaaac…	693
Influenza A virus (A/Yamagata/473/2009(H1N1)) NEP, NS1 genes for nuclear export protein, nonstructural protein 1, complete cds.	A/Yamagata/473/2009(H1N1)	Yamagata	atggactccaacaccatgtcaagctttcaggtagactgtttcctttggcatatccgcaagcgatttgcagacaatggattgggtgatgccccattccttgatcggctccgccgagatcaaaagtccttaaaaggaagaggcaacacccttggcctcgatatcgaaacagccactcttgttgggaaacaaatcgtggaatggatcttgaaagaggaatccagcgagacacttagaatgacaattgcatctgtacctacttcgcgctacctttctgacatgaccctcgaggaaatgtcacgagactggttcatgctcatgcctaggcaaaagataataggccctctttgcgtgcgattggaccaggcggtcatggaaaagaacatagtactgaaagcgaac…	660
Influenza A virus (A/Yamagata/674/2009(H1N1)) NEP, NS1 genes for nuclear export protein, nonstructural protein 1, complete cds.	A/Yamagata/674/2009(H1N1)	Yamagata	atggactccaacaccatgtcaagctttcaggtagactgtttcctttggcatatccgcaagcgatttgcagacaatggattgggtgatgccccattccttgatcggctccgccgagatcaaaagtccttaaaaggaagaggcaacacccttggcctcgatatcgaaacagccactcttgttgggaaacaaatcgtggaatggatcttgaaagaggaatccagcgagacacttagaatgacaattgcatctgtacctacttcgcgctacctttctgacatgaccctcgaggaaatgtcacgagactggttcatgctcatgcctaggcaaaagataatgggccctctttgcgtgcgattggaccaggcggtcatggaaaagaacatagtactgaaagcgaac…	660
Influenza A virus (A/Yangon/M195/2008(H1N1)) segment 8 nuclear export protein (NEP) and nonstructural protein 1 (NS1) genes, complete cds.	A/Yangon/M195/2008(H1N1)	Yangon	atggatccccacactgtgtcaagctttcaggtagattgcttcctttggcatgtccgcaaacaagttgcagaccaagatctaggcgatgcccccttccttgatcggcttcgccgagatcagaagtctctaaagggaagaggcagcactctcggtctgaacatcgaaacagctacttgtgttggaaagcaaatagtagagaggattctgaaagaagaatccgatgaggcacttaaaatgaccatggcctccgcacttgcttcgcggtacctaactgacatgactgttgaagaaatgtcaagggactggttcatgctcatgcccaagcaaaaagtggctggccctctttgtgtcagaatggaccaggcaataatggataagaacatcatactgaaagcgaat…	693
Influenza A virus (A/Yangon/M285/2008(H1N1)) segment 8 nuclear export protein (NEP) and nonstructural protein 1 (NS1) genes, complete cds.	A/Yangon/M285/2008(H1N1)	Yangon	atggattcccacactgtgtcaagctttcaggtagattgcttcctttggcatgtccgcaaacaagttgcagacaaagatctaggcgatgcccccttccttgatcggcttcgccgagatcagaagtctctaaagggaagaggcagcactctcggtctgaacatcgaaacagccacttgtgttggaaagcaaatagtagaaaggattctgaaagaagaatccgatgaggcatttaaaatgaccatggcttccgcacttgcttcgcggtacctaactgacatgactgttgaagaaatgtcaagggactggttcatgctcatgcccaagcagaaagtggctggccctctttgcgtcagaatggatcaggcgataatggataaggacatcatactgaaagcaaat…	693
Influenza A virus (A/Zhoushan/1/2009(H1N1)) segment 8 nuclear export protein (NEP) and nonstructural protein 1 (NS1) genes, complete cds.	A/Zhoushan/1/2009(H1N1)	Zhoushan	atggactccaacaccatgtcaagctttcaggtagactgtttcctttggcatatccgcaagcgatttgcagacaatggattgggtgatgccccattccttgatcggctccgccgagatcaaaagtccttaaaaggaagaggcaacacccttggcctcgatatcgaaacagccactcttgttgggaaacaaatcgtggaatggatcttgaaagaggaatccagcgagacacttagaatgacaattgcatctgtacctacttcgcgatacctttctgacatgaccctcgaggaaatgtcacgagactggttcatgctcatgcctaggcaaaagataataggccctctttgcgtgcgattggaccaggcggtcatggaaaagaacatagtactgaaagcgaac…	660
Influenza A virus (A/Zhoushan/52/2009(H1N1)) segment 8 nuclear export protein (NEP) and nonstructural protein 1 (NS1) genes, complete cds.	A/Zhoushan/52/2009(H1N1)	Zhoushan	atggactccaacaccatgtcaagctttcaggtagactgtttcctttggcatatccgcaagcgatttgcagacaatggattgggtgatgccccattccttgatcggctccgccgagatcaaaagtccttaaaaggaagaggcaacacccttggcctcgatatcgaaacagccactcttgttgggaaacaaatcgtggaatggatcttgaaagaggaatccagcgagacactcagaatgacaattgcatctgtacctacttcgcgctacctttctgacatgaccctcgaggaaatgtcacgagactggttcatgctcatgcctaggcaaaagataataggccctctttgcgtgcgattggaccaggcggtcatggaaaagaacatagtactgaaagcgaac…	660
Influenza A virus (A/Aichi/202/2009(H1N1)) segment 8 nuclear export protein (NEP) and nonstructural protein 1 (NS1) genes, complete cds.	A/Aichi/202/2009(H1N1)	Aichi	atggactccaacaccatgtcaagctttcaggtagactgtttcctttggcatatccgcaagcgatttgcagacaatggattgggtgatgccccattccttgatcggctccgccgagatcaaaagtccttaaaaggaagaggcaacacccttggcctcgatatcgaaacagccactcttgttgggaaacaaatcgtggaatggatcttgaaagaggaatccagcgagacacttagaatgacaattgcatctgtacctacttcgcgctacctttctgacatgaccctcgaggaaatgtcacgagactggttcatgctcatgcctaggcaaaagataataggccctctttgcgtgcgattggaccaggcggtcatggaaaagaacatagtactgaaagcgaac…	660
Influenza A virus (A/swine/Aichi/KU-OE7/2017(H1N2)) segment 8 nuclear export protein (NEP) and nonstructural protein 1 (NS1) genes, complete cds.	A/swine/Aichi/KU-OE7/2017(H1N2)	Aichi	atggactccaacaccatgtcaagctttcaggtagactgtttcctttggcatatccgcaagcgatttgcagacaatggattgggtgatgccccattccttgatcggctccgccgagatcaaaagtccttaaaaggaagaggcaacacccttggcctcgatatcgaaacagccactcttattgggaaacaaatcgtggaatggatcttaaaagaagaatccagcgaaacactcagaatgacagttgcatctgtacctacttcgcgctacctttctgacatgaccctcgaggaaatgtcacgagactggttcatgctcattcctaggcaaaagataatagggcctctttgtgtgcgattggaccaggcggtcatggaaaagaatatagtactgaaagcgaac…	660
Influenza A virus (A/swine/Aichi/101/2018(H1N1)) segment 8 nuclear export protein (NEP) and nonstructural protein 1 (NS1) genes, complete cds.	A/swine/Aichi/101/2018(H1N1)	Aichi	atggactccaacaccatgtcaagctttcaggtagactgtttcctttggcatatccgcaagcgatttgcagacaatggattgggtgatgccccattccttgatcggctccgccgagatcaaaagtccttaaaaggaaggggcaacacccttggcctcgatatcgaaacagccactgttgttgggaaacagatcggggaatggatcttgaaagacgaatccagcaagatacttagaatgacaattgcatctgtacctacttcacgctacctttcagacatgaccctcgacgaaatgtcacgagattggttcatgctcatgcctaggcaaaagatagtaggccctctttgcgtgcgattggaccaggcggtcatggaaaagaacatagtactgaaagcaaac…	660
Influenza A virus (A/Arkhangelsk/CRIE-GNY/2009(H1N1)) segment 8 nuclear export protein (NEP) and nonstructural protein 1 (NS1) genes, complete cds.	A/Arkhangelsk/CRIE-GNY/2009(H1N1)	Arkhangelsk	atggactccaacaccatgtcaagctttcaggtagactgtttcctttggcatatccgcaagcgatttgcagacaatggattgggtgatgccccattccttgatcggctccgccgagatcaaaagtccttaaaaggaagaggcaacacccttggcctcgatatcgaaacagccactcttgttgggaaacaaatcgtggaatggatcttgaaagaggaatccagcgagacacttagaatgacaattgcatctgtgcctacttcgcgctacctttctgacatgaccctcgaggaaatgtcacgagactggttcatgctcatgcctaggcaaaagataataggccctctttgcgtgcgattggaccaggcggtcatggaaaagaacatagtactgaaagcgaac…	660
Influenza A virus (A/Arkhangelsk/CRIE-109/2016(H1N1)) segment 8 nuclear export protein (NEP) and nonstructural protein 1 (NS1) genes, complete cds.	A/Arkhangelsk/CRIE-109/2016(H1N1)	Arkhangelsk	atggaatccaacaccatgtcaagctttcaggtagactgtttcctttggcatattcgcaagcgatttgcagacaatggattgggtgatgccccattccttgatcggctacgccgagatcaaaagtccttaaaaggaagaggcaacacccttggcctcgacatcaaaacagccactcttgttgggaaacaaattgtggaatggattttgaaagaggaatccagcgagacacttagaatgacaattgcatctgtacctacttcgcgttacatttctgacatgaccctcgaggaaatgtcacgagactggttcatgcttatgcctaggcaaaagataataggccctctttgcgtgcgattggaccaggcggtcatggataagaacatagtactggaagcaaac…	660
Influenza A virus (A/Arkhangelsk/CRIE-111/2016(H1N1)) segment 8 nuclear export protein (NEP) and nonstructural protein 1 (NS1) genes, complete cds.	A/Arkhangelsk/CRIE-111/2016(H1N1)	Arkhangelsk	atggaatccaacaccatgtcaagctttcaggtagactgttttctttggcatattcgcaagcgatttgcagacaatggattgggtgatgccccattccttgatcggctacgccgagatcaaaagtccttaaaaggaagaggcagcacccttggcctcgacatcaaaacagccactcttgttgggaaacaaattgtggaatggattttgaaagaggaatccagcgagacacttagaatgacaattgcatctgtacctacttcgcgttacatttctgacatgaccctcgaggaaatgtcacgagactggttcatgcttatgcctaggcaaaagataataggccctctttgcgtgcgattggaccaggcggtcacggataagaacatagtactggaagcaaac…	660
Influenza A virus (A/swine/Ascheberg/13532/2011(H1N1)) segment 8 nuclear export protein (NEP) and nonstructural protein 1 (NS1) genes, complete cds.	A/swine/Ascheberg/13532/2011(H1N1)	Ascheberg	atggattcaaatactgtgtcaagctttcaggtagactgctttctttggcatgtccgcaaacgatttgcagaatgtgggcttggtgatgccccatttcttgataggcttcgccgagatcaaaagtccctaaggggaagaggcaacactcttggtctggaaatcgaaccagccactcgtgctggaaaacaaatagtgaagcgtatcctagaagaagaatacgatgaggcacttaaactaacgataccttctgtgcctacttcacgctatctaactgacatgactcttgaggaaatgtcaagagactggttcatgctcaagcccaagcagaaagtggcaggttccctttgcatcagaatggaccaggcaataatggataaaaaaatcacattaaaagcaaac…	654
Influenza A virus (A/swine/Ascheberg/18498/2013(H1N1)) segment 8 nuclear export protein (NEP) and nonstructural protein 1 (NS1) genes, complete cds.	A/swine/Ascheberg/18498/2013(H1N1)	Ascheberg	atggattcaaacactgtgtcaagctttcaggtagattgctttctttggcatgtccgcaagcgatttgcaaactgggggcttggcgatgccccatttcttgataggcttcgccgagaccagaagtccctaagaggaagaggcagcactcttggtctggaaatcgaaccagctactcgtgtggggaaacaaatagtgaagcgtattctggaggaagaatacgatgaagcacttaaaataactatcgcttctgtacctgcttcacgctatctaactgacatgactcttgaagagatgtcaagggactggttcatgctcatgcccaaacaaaaagtggcaggtcccttttgcatcagaatggaccaggcaataatggataaaaacatcacattgaaggcaaac…	693
Influenza A virus (A/swine/Ascheberg/19992/2014(H1N1)) segment 8 nuclear export protein (NEP) and nonstructural protein 1 (NS1) genes, complete cds.	A/swine/Ascheberg/19992/2014(H1N1)	Ascheberg	atggactcaaacactgtgtcaagctttcaggtagattgcttcctttggcatgtgcgcaaaaggtttgcaaactgggggcttggcgatgccccatttctcgataggcttcgccgagaccagaagtccctaagaggaagaggcagcactcttggtctggaaatcgaaccggctactcgtgtggggaaacaaatagtggagcgtatcctagaagaagaatacgatgaggcatttaaactaactatcgcttctgtacctgcttcacgctatctgactgacatgactcttgaagagatgtcaagggactggttcatgctcatgcccaagcaaaaagtggcaggtcccttttgcatcagaatggaccaggcaataatggataaaaacatcacattgaaggcaaac…	693
Influenza A virus (A/swine/Bakum/5/1995(H1N1)) segment 8 nuclear export protein (NEP) and nonstructural protein 1 (NS1) genes, complete cds.	A/swine/Bakum/5/1995(H1N1)	Bakum	atggattcaaacactgtgtcaagctttcaggtagactgctttctttggcatgtccgcaaacggtttgcagactggggacttggtgatgctccatttctcgatcggcttcgccgagatcagaagtccctaagaggaagaggcagcactctgggtctggaaatcgaaccagccactcgtgcggggaaacaaatagtgaagcgtattctggaagaggagtacgatgaggcactcaaaataactattgcttctgtgcctgcttcccgctatctaactgacatgactcttgaagagatgtcaagaaactggttcatgctcatgcccaagcagaaagtggcaggttctctttgcatcagaatggaccaggcaataatgggtaaaaacatcacattgaaagcaaac…	693
Influenza A virus (A/swine/Bakum/3543/1998(H1N1)) segment 8 nuclear export protein (NEP) and nonstructural protein 1 (NS1) genes, complete cds.	A/swine/Bakum/3543/1998(H1N1)	Bakum	atggattcaaacactgtgtcgagttttcaggtagactgctttctttggcatatccgcagacgatttgcagactgggggcttggtgatgccccattcctcgatcggcttcgccgagatcagaagtccctaagagggagaggcagcactcttggtctggaaatcgaaacagccactcgtgcgggaaagctgatagtgaagcgtattctggaagaagaatacgatgaggcacttaaaatgactattgcttctgtgcctgcttcacgctatctaacagatatgactattgaagagatgtcaagggactggttcatgctcatgcccaagcagaaagtagcaggttccctttgcatcaggatggaccaggcgataatgaataaaaacatcacattgaaagcaaac…	693
Influenza A virus (A/swine/Bakum/13456/2011(H1N1)) segment 8 nuclear export protein (NEP) and nonstructural protein 1 (NS1) genes, complete cds.	A/swine/Bakum/13456/2011(H1N1)	Bakum	atggattcaaacactgtgtcaagctttcaggtagattgcttcctttggcatgtccgcaagcggtttgcaaactgggggcttggcgatgccccatttctcgataggcttcgccgagaccagaagtccctaagaggaagaggcagcactcttggtctggaaatcgaaccagctactcgtgtggggaaacaaatagtgaagcgtattctggaggaagaatacgatgaagcacttaaaataactatcgcttctgtacctgcttcacgctatctaactgacatgactcttgaagagatgtcaagggactggttcatgctcatgcccaagcaaaaagtggcaggtcccttttgcatcagaatggaccaggcaataatggataaaaacatcacattgaaggcaaac…	693
Influenza A virus (A/mallard/Bavaria/185-8/2008(H1N1)) segment 8 nuclear export protein (NEP) and nonstructural protein 1 (NS1) genes, complete cds.	A/mallard/Bavaria/185-8/2008(H1N1)	Bavaria	atggattccaacactgtgtcaagctttcaggtagactgctttctttggcatgtccgcaaacgatttgcagaccaagaactgggtgatgccccattccttgaccggcttcgccgagatcagaagtccctaagaggaagaggcagcactcttggtctggacatcgagacagctactcgtgcgggaaagcagatagtggagcggattctggaggaagaatctgatgaggcacttaaaatgactattgcttcagtgccggcttcacgctacctaactgacatgactcttgaagagatgtcaagggactggttcatgctcatgcccaagcagaaagtggcaggttccctttgcatcagaatggaccaagcaataatggataaaaacatcatattgaaagcaaac…	693
Influenza A virus (A/mallard/Bavaria/185-26/2008(H1N1)) segment 8 nuclear export protein (NEP) and nonstructural protein 1 (NS1) genes, complete cds.	A/mallard/Bavaria/185-26/2008(H1N1)	Bavaria	atggattccaacactgtgtcaagctttcaggtagactgctttctttggcatgtccgcaaacgatttgcagaccaagaactgggtgatgccccattccttgaccggcttcgccgagatcagaagtccctaagaggaagaggcagcactcttggtctggacatcgagacagctactcgtgcgggaaagcagatagtggagcggattctggaggaagaatctgatgaggcacttaaaatgactattgcttcagtgccggcttcacgctacctaactgacatgactcttgaagagatgtcaagggactggttcatgctcatgcccaagcagaaagtggcaggttccctttgcatcagaatggaccaagcaataatggataaaaacatcatattgaaagcaaac…	693
Influenza A virus (A/duck/Bavaria/2/1977(H1N1)) segment 8 nuclear export protein (NEP) and nonstructural protein 1 (NS1) genes, complete cds.	A/duck/Bavaria/2/1977(H1N1)	Bavaria	atggattccaacacgataacctcgtttcaggtagattgttatctatggcacataagaaagctactcagtatgagagacatgtgtgatgctccctttgatgacaggctccgaagagaccaaaaggcattaaagggaagaggcagcacacttggactcgatctaagaatggctacaatggaagggaaaaagatcgttgaggacatcctgaagagtgagacagatgaaaacctcaaaatagccattgcctccagccctgctcctcggtatattactgatatgagcatagaggaaataagccgagaatggtatatgctaatgcctaggcagaaaataactggaggcctaatggtgaaaatggaccaagccataatggataagaggattatccttaaagcaaat…	693
Influenza A virus (A/Bethesda/NIH106-D14/2009(H1N1)) segment 8 nuclear export protein (NEP) and nonstructural protein 1 (NS1) genes, complete cds.	A/Bethesda/NIH106-D14/2009(H1N1)	Bethesda	atggactccaacaccatgtcaagctttcaggtagactgtttcctttggcatatccgcaagcgatttgcagacaatggattgggtgatgccccattccttgatcggctccgccgagatcaaaagtccttaaaaggaagaggcaacacccttggcctcgatatcgaaacagccactcttgttgggaaacaaatcgtggaatggatcttgaaagaggaatccagcgagacacttagaatgacaattgcatctgtacctacttcgcgctacctttctgacatgaccctcgaggaaatgtcacgagactggttcatgctcatgcctaggcaaaagataataggccctctttgcgtgcgattggaccaggcggtcatggaaaagaacatagtactgaaagcgaac…	660
Influenza A virus (A/Bethesda/NIH107-D0/2009(H1N1)) segment 8 nuclear export protein (NEP) and nonstructural protein 1 (NS1) genes, complete cds.	A/Bethesda/NIH107-D0/2009(H1N1)	Bethesda	atggactccaacaccatgtcaagctttcaggtagactgtttcctttggcatatccgcaagcgatttgcagacaatggattgggtgatgccccattccttgatcggctccgccgagatcaaaagtccttaaaaggaagaggcaacacccttggcctcgatatcgaaacagccactcttgttgggaaacaaatcgtggaatggatcttgaaagaggaatccagcgagacacttagaatgacaattgcatctgtacctacttcgcgctacctttctgacatgaccctcgaggaaatgtcacgagactggttcatgctcatgcctaggcaaaagataataggccctctttgcgtgcgattggaccaggcggtcatggaaaagaacatagtactgaaagcgaac…	660
Influenza A virus (A/Bethesda/NIH107-D31/2009(H1N1)) segment 8 nuclear export protein (NEP) and nonstructural protein 1 (NS1) genes, complete cds.	A/Bethesda/NIH107-D31/2009(H1N1)	Bethesda	atggactccaacaccatgtcaagctttcaggtagactgtttcctttggcatatccgcaagcgatttgcagacaatggattgggtgatgccccattccttgatcggctccgccgagatcaaaagtccttaaaaggaagaggcaacacccttggcctcgatatcgaaacagccactcttgttgggaaacaaatcgtggaatggatcttgaaagaggaatccagcgagacacttagaatgacaattgcatctgtacctacttcgcgctacctttctgacatgaccatcgaggaaatgtcacgagactggttcatgctcatgcctaggcaaaagataataggccctctttgcgtgcgattggaccaggcggtcatggaaaagaacatagtactgaaagcgaac…	660
Influenza A virus (A/Sw/Bulnes/VN1401-P6SP/2018(H1N1)) segment 8 nuclear export protein (NEP) and nonstructural protein 1 (NS1) genes, complete cds.	A/Sw/Bulnes/VN1401-P6SP/2018(H1N1)	Bulnes	atggactccaacaccatgtcaagctttcaggtagactgtttcctttggcatatccgcaagcgatttgcagacaatggattgggtgatgccccattccttgatcggctccgccgagatcaaaagtccttaaaaggaagaggcaacacccttggcctcgatatcgaaacagccactcttatcgggaaacaaatcgtggagtggatcttgaaagaggaatccagcaagacacttagaatgacaattgcatctgtacctacttcgcgttacctttctgacatgaccctcgaggaaatgtcacgagactggttcatgctcatgcctagacaaaagataataggccctctttgcgtgcgattagaccaggcggccatggaaaagaacatagtactgaaagcgaac…	660
Influenza A virus (A/Sw/Bulnes/VN1401-P5SC/2018(H1N1)) segment 8 nuclear export protein (NEP) and nonstructural protein 1 (NS1) genes, complete cds.	A/Sw/Bulnes/VN1401-P5SC/2018(H1N1)	Bulnes	atggactccaacaccatgtcaagctttcaggtagactgtttcctctggcatattcgcaagcgagttgcagacaatggattgggtgatgccccattccttgatcggctccgccgagatcaaaagtccttaaaaggaagaggcaacaccattggcctcgatatcgaaacagccactcttattggaaaacaaatcgtgggatggatcttgaaagaggaatccagcaagacacttagaatgacaattgcatctgtgcctacttcacgttacctttctgacatgaccctagaggaaatgtcacgagactggttcatgctcatgcctagacaaaagataataggtcctctttgcgtgcgattggaccaggcggccgtggaaaagaacatagtactgaaagctaac…	660
Influenza A virus (A/Sw/Bulnes/VN1401-P1SP/2018(H1N1)) segment 8 nuclear export protein (NEP) and nonstructural protein 1 (NS1) genes, complete cds.	A/Sw/Bulnes/VN1401-P1SP/2018(H1N1)	Bulnes	atggactccaacaccatgtcaagctttcaggtagactgtttcctttggcatatccgcaagcgatttgcagacaatggattgggtgatgccccattccttgatcggctccgccgagatcaaaagtccttaaaaggaagaggcaacacccttggcctcgatatcgaaacagccactcttatcgggaaacaaatcgtggagtggatcttgaaagaggaatccagcaagacacttagaatgacaattgcatctgtacctacttcgcgttacctttctgacatgaccctcgaggaaatgtcacgagactggttcatgctcatgcctagacaaaagataataggccctctttgcgtgcgattagaccaggcggccatggaaaagaacatagtactgaaagcgaac…	660
Influenza A virus (A/Camaqua/LACENRS-623/2011(H1N1)) segment 8 nuclear export protein (NEP) and nonstructural protein 1 (NS1) genes, complete cds.	A/Camaqua/LACENRS-623/2011(H1N1)	Camaqua	atggactccaacaccatgtcaagctttcaggtagactgtttcctttggcatatccgcaagcgatttgcagacaatggattgggtgatgccccattccttgatcggctccgccgagatcaaaagtccttaaaaggaagaggcaacacccttggcctcgatatcgaaacagccactcttgttgggaaacaaatcgtggaatggatcttgaaagaggaatccagcgagacacttagaatgacaattgcatctgtacctacttcgcgttacctttctgacatgaccctcgaggaaatgtcacgagactggttcatgctcatgcctaggcaaaagataataggccctctttgcgtgcgattggaccaggcagtcatggaaaagaacatagtactgaaagcgaac…	660
Influenza A virus (A/Camaqua/LACENRS-3512/2013(H1N1)) segment 8 nuclear export protein (NEP) and nonstructural protein 1 (NS1) genes, complete cds.	A/Camaqua/LACENRS-3512/2013(H1N1)	Camaqua	atggactccaacaccatgtcaagctttcaggtagactgttttctttggcatattcgcaagcgatttgcagacaatggattgggtgatgccccattccttgatcggctacgccgagatcaaaagtccttaaaaggaagaggcaacacccttggcctcgacatcaaaacagccactcttgttgggaaacaaatcgtggaatggattttgaaagaggaatccagcgagacacttagaatgacaattgcatctgtacctacttcgcgttacatttctgacatgaccctcgaggaaatgtcacgagattggttcatgcttatgcctaggcaaaagataataggccctctttgcgtgcgattggaccaggcggtcatggaaaagaacatagtactggaagcaaac…	660
Influenza A virus (A/Camaqua/LACENRS-3379/2013(H1N1)) segment 8 nuclear export protein (NEP) and nonstructural protein 1 (NS1) genes, complete cds.	A/Camaqua/LACENRS-3379/2013(H1N1)	Camaqua	atggactccaacaccatgtcaagctttcaggtagactgttttctttggcatattcgcaagcgatttgcagacaatggattgggtgatgccccattccttgatcggctacgccgagatcaaaagtccttaaaaggaagaggcaacacccttggcctcgacatcaaaacagccactcttgttgggaaacaaatcgtggaatggattttgaaagaggaatccagcgagacacttagaatgacaattgcatctgtacctacttcgcgttacatttctgacatgaccctcgaggaaatgtcacgagactggttcatgcttatgcctaggcaaaagataataggccctctttgcgtgcgattggaccaggcggtcatggaaaagaacatagtactggaagcaaac…	660
Influenza A virus (A/Canada/591/2004(H1N1)) nuclear export protein (NEP) and nonstructural protein 1 (NS1) genes, complete cds.	A/Canada/591/2004(H1N1)	Canada	atggattcccacactgtgtcaagctttcaggtagattgcttcctttggcatgtccgcaaacaagttgcagacaaagatctaggcgatgcccccttccttgatcggcttcgccgagatcagaagtctctaaagggaagaggcagcactctcggtttgaacatcgaaacagccacttgtgttggaaagcaaatagtagagaggattctgaaagaagaatccgatgaggcatttaaaatgaccatggcttccgcacttgcttcgcggtacctaactgacatgactgttgaagaaatgtcaagggactggttcatgctcatgcccaagcagaaagtggctggccctctttgtgtcagaatggaccaggcgataatggataagaacatcatactgaaagcgaat…	693
Influenza A virus (A/thick-billed murre/Canada/1871/2011(H1N1)) nuclear export protein (NEP) and nonstructural protein 1 (NS1) genes, complete cds.	A/thick-billed murre/Canada/1871/2011(H1N1)	Canada	atggattccaacactgtgtcaagctttcaggtagactgctttctttggcatgtccgcaaacgatttgcagaccaagaactgggtgatgccccattccttgatcggcttcgccgtgatcagaaatctctgagaggaagaggcagcactcttggtctggacatcgaaacagccactcgtgctggaaagcagatagtggagaggattctggaggaagaatccgatgaggcactcaaaatgaccattgcctctgtacctgcttcacgctatctaactgacatgactcttgaagagatgtcaagagactggttcatgctcatgcccaagcagaaagtggctggctccctctgtatcagaatggaccaagcaattatggataaaaacatcatactgaaagcgaat…	693
Influenza A virus (A/swine/Canada/01093/2006(H1N1)) segment 8 nuclear export protein (NEP) and nonstructural protein 1 (NS1) genes, complete cds.	A/swine/Canada/01093/2006(H1N1)	Canada	atggactccaatactgtgtcaagctttcaggtagactgtttcctttggcacatccgcaaacggtttgcagacaatggattgggtgatgccccattccttgatcggctccgccgagatcaaaagtccctaaaaggaagaggcaacacccttagcctcggcatcgaaacagccactcttgttgggaaacaaattgttgagtggattttgaaagaggaatccagcgatacacttaagacgaccattgcatctgtacctacttcgcgctacctagctgacatgaccctcgaggaaatgtcacgagactggttcatgctcatgcctaggcaaaagataataggccctctttgtgtgcgaatggaccaggcgatcatggaaaagaacatcatactgaaagcgaac…	660
Influenza A virus (A/Canada-AB/RV1532/2009(H1N1)) segment 8 nuclear export protein (NEP) and nonstructural protein 1 (NS1) genes, complete cds.	A/Canada-AB/RV1532/2009(H1N1)	Canada-AB	atggactccaacaccatgtcaagctttcaggtagactgtttcctttggcatatccgcaagcgatttgcagacaatggattgggtgatgccccattccttgatcggctccgccgagatcaaaagtccttaaaaggaagaggcaacacccttggcctcgatatcgaaacagccactcttgttgggaaacaaatcgtggaatggatcttgaaagaggaatccagcgagacacttagaatgacaattgcatctgtacctacttcgcgctacctttctgacatgaccctcgaggaaatgtcacgagactggttcatgctcatgcctaggcaaaagataataggccctctttgcgtgcgattggaccaggcggtcatggaaaagaacatagtactgaaagcgaac…	660
Influenza A virus (A/Canada-AB/RV1531/2009(H1N1)) segment 8 nuclear export protein (NEP) and nonstructural protein 1 (NS1) genes, complete cds.	A/Canada-AB/RV1531/2009(H1N1)	Canada-AB	atggactccaacaccatgtcaagctttcaggtagactgtttcctttggcatatccgcaagcgatttgcagacaatggattgggtgatgccccattccttgatcggctccgccgagatcaaaagtccttaaaaggaagaggcaacacccttggcctcgatatcgaaacagccactcttgttgggaaacaaatcgtggaatggatcttgaaagaggaatccagcgagacacttagaatgacaattgcatctgtacctacttcgcgctacctttctgacatgaccctcgaggaaatgtcacgagactggttcatgctcatgcctaggcaaaagataataggccctctttgcgtgcgattggaccaggcggtcatggaaaagaacatagtactgaaagcgaac…	660
Influenza A virus (A/Canada-AB/RV1644/2009(H1N1)) segment 8 nuclear export protein (NEP) and nonstructural protein 1 (NS1) genes, complete cds.	A/Canada-AB/RV1644/2009(H1N1)	Canada-AB	atggactccaacaccatgtcaagctttcaggtagactgtttcctttggcatatccgcaagcgatttgcagacaatggattgggtgatgccccattccttgatcggctccgccgagatcaaaagtccttaaaaggaagaggcaacacccttggcctcgatatcgaaacagccactcttgttgggaaacaaatcgtggaatggatcttgaaagaggaatccagcgagacacttagaatgacaattgcatctgtacctacttcgcgctacctttctgacatgaccctcgaggaaatgtcacgagactggttcatgctcatgcctaggcaaaagataataggccctctttgcgtgcgattggaccaggcgatcatggaaaagaacatagtactgaaagcgaac…	660
Influenza A virus (A/Canada-QC/RV1595/2009(H1N1)) segment 8 nuclear export protein (NEP) and nonstructural protein 1 (NS1) genes, complete cds.	A/Canada-QC/RV1595/2009(H1N1)	Canada-QC	atggactccaacaccatgtcaagctttcaggtagactgtttcctttggcatatccgcaagcgatttgcagacaatggattgggtgatgccccattccttgatcggctccgccgagatcaaaagtccttaaaaggaagaggcaacacccttggcctcgatatcgaaacagccactcttgttgggaaacaaatcgtggaatggatcttgaaagaggaatccagcgagacacttagaatgacaattgcatctgtacctacttcgcgctacctttctgacatgaccctcgaggaaatgtcacgagactggttcatgctcatgcctaggcaaaagataataggccctctttgcgtgcgattggaccaggcgatcatggaaaagaacatagtactgaaagcgaac…	660
Influenza A virus (A/Canada-QC/RV1759/2009(H1N1)) segment 8 nuclear export protein (NEP) and nonstructural protein 1 (NS1) genes, complete cds.	A/Canada-QC/RV1759/2009(H1N1)	Canada-QC	atggactccaacaccatgtcaagctttcaggtagactgtttcctttggcatatccgcaagcgatttgcagacaatggattgggtgatgccccattccttgatcggctccgccgagatcaaaagtccttaaaaggaagaggcaacacccttggcctcgatatcgaaacagccactcttgttgggaaacaaatcgtggaatggatcttgaaagaggaatccagcgagacacttagaatgacaattgcatctgtacctacttcgcgctacctttctgacatgaccctcgaggaaatgtcacgagactggttcatgctcatgcctaggcaaaagataataggccctctttgcgtgcgattggaccaggcggtcatggaaaagaacatagtactgaaagcgaac…	660
Influenza A virus (A/Canada-QC/RV1954/2009(H1N1)) segment 8 nuclear export protein (NEP) and nonstructural protein 1 (NS1) genes, complete cds.	A/Canada-QC/RV1954/2009(H1N1)	Canada-QC	atggactccaacaccatgtcaagctttcaggtagactgtttcctttggcatatccgcaagcgatttgcagacaatggattgggtgatgccccattccttgatcggctccgccgagatcaaaagtccttaaaaggaagaggcaacacccttggcctcgatatcgaaacagccactcttgttgggaaacaaatcgtggaatggatcttgaaagaggaatccagcgagacacttagaatgacaattgcatctgtacctacttcgcgctacctttctgacatgaccctcgaggaaatgtcacgagactggttcatgctcatgcctaggcaaaagataataggccctctttgcgtgcgattggaccaggcgatcatggaaaagaacatagtactgaaagcgaac…	660
Influenza A virus (A/Chita/01/2009(H1N1)) segment 8 nuclear export protein (NEP) and nonstructural protein 1 (NS1) genes, complete cds.	A/Chita/01/2009(H1N1)	Chita	atggactccaacaccatgtcaagctttcaggtagactgtttcctttggcatatccgcaagcgatttgcagacaatggattgggtgatgccccattccttgatcggctccgccgagatcaaaagtccttaaaaggaagaggcaacacccttggcctcgatatcgaaacagccactcttgttgggaaacaaatcgtggaatggatcttgaaagaggaatccagcgagacacttagaatgacaattgcatctgtacctacttcgcgctacctttctgacatgaccctcgaggaaatgtcacgagactggttcatgctcatgcctaggcaaaagataataggccctctttgcgtgcgattggaccaggcggtcatggaaaagaacatagtactgaaagcgaac…	660
Influenza A virus (A/Chita/CRIE-8/2009(H1N1)) segment 8 nuclear export protein (NEP) and nonstructural protein 1 (NS1) genes, complete cds.	A/Chita/CRIE-8/2009(H1N1)	Chita	atggactccaacaccatgtcaagctttcaggtagactgtttcctttggcatatccgcaagcgatttgcagacaatggattgggtgatgccccattccttgatcggctccgccgagatcaaaagtccttaaaaggaagaggcaacacccttggcctcgatatcgaaacagccactcttgttgggaaacaaatcgtggaatggatcttgaaagaggaatccagcgagacacttagaatgacaattgcatctgtacctacttcgcgctacctttctgacatgaccctcgaggaaatgtcacgagactggttcatgctcatgcctaggcaaaagataataggccctctttgcgtgcgattggaccaggcggtcatggaaaagaacatagtactgaaagcgaac…	660
Influenza A virus (A/Chita/RII08/2012(H1N1)) segment 8 nuclear export protein (NEP) and nonstructural protein 1 (NS1) genes, complete cds.	A/Chita/RII08/2012(H1N1)	Chita	atggactccaacaccatgtcaagctttcaggtagactgtttcctttggcatatccgcaagcgatttgcagacaatggattgggtgatgccccattccttgatcggctccgccgagatcaaaagtccttaaaaggaagaggcaacacccttggcctcgatatccaaacagccactcttgttgggaaacaaatcgtggaatggatcttgaaagaggaatccagcgagacacttagaatgacaattgcatctgtacctacttcgcgctacctttctgacatgaccctcgaggaaatgtcacgagactggttcatgctcatgcctaggcaaaagataataggccctctttgcgtgcgattggaccaggctgtcatggaaaagaacatagtactgaaagcgaac…	660
Influenza A virus (A/swine/Coihueco/VN1401-2988/2017(H1N1)) segment 8 nuclear export protein (NEP) and nonstructural protein 1 (NS1) genes, complete cds.	A/swine/Coihueco/VN1401-2988/2017(H1N1)	Coihueco	atggattccaacaccatgtcaagctttcaggtagactgttttctttggcatattcgcaagcgatttgcagacaatggattgggtgatgccccattccttgatcggctacgccgagatcaaaagtccttaaaaggaagaggcaacacccttggcctcgacatcaaaacagccactcttattgggaaacaaattgtggaatggattttgaaagaggaatccagcgagacacttagaatgacaattgcatctgtacctacttcgcgttacatttctgacatgaccctcgaggaaatgtcacgagactggttcatgcttatgcctaggcaaaggataataggccctctttgcgtgcgattggaccaagcggtcatggataagaacatagtactggaagcaaac…	660
Influenza A virus (A/swine/Coihueco/VN1401-2979/2017(H1N1)) segment 8 nuclear export protein (NEP) and nonstructural protein 1 (NS1) genes, complete cds.	A/swine/Coihueco/VN1401-2979/2017(H1N1)	Coihueco	atggattccaacaccatgtcaagctttcaggtagactgttttctttggcatattcgcaagcgatttgcagacaatggattgggtgatgccccattccttgatcggctacgccgagatcaaaagtccttaaaaggaagaggcaacacccttggcctcgacatcaaaacagccactcttattgggaaacaaattgtggaatggattttgaaagaggaatccagcgagacacttagaatgacaattgcatctgtacctacttcgcgttacatttctgacatgaccctcgaggaaatgtcacgagactggttcatgcttatgcctaggcaaaggataataggccctctttgcgtgcgattggaccaagcggtcatggataagaacatagtactggaagcaaac…	660
[truncated: 2,499 more rows]
